# Supplementary material for: The host generalist phytopathogenic fungus Sclerotinia sclerotiorum differentially expresses multiple metabolic enzymes on two different plant hosts
Source: Sci Rep. 2019 Dec 27;9:19966. doi: 10.1038/s41598-019-56396-w (PMC6934579; doi:10.1038/s41598-019-56396-w)
Supplement: Supplementary file 2 — Supplementary tables 1 [file 41598_2019_56396_MOESM2_ESM.xlsx]

## Sheet: DEall
Supplementary Table 1 Genes up-regulated on at least one host relative to in vitro expression. Blue rows indicate genes differentially expressed between lupin and canola.
Gene ID	Pfam domain	Treatments	Upreg. in	Abs. LFC	P. adj	Canola CPM	Lupin CPM	Scler. CPM
sscle01g000050		SL	L	5.58162	0.000946851	269.417	271.849	6.28382
sscle01g000050		SC	S	4.73198	0.00322023	269.417	271.849	6.28382
sscle01g000070	Nitroreductase	SC	S	2.2609	0.000612864	642.207	221.168	129.816
sscle01g000090		SC	S	3.05222	0.00309239	11.692	5.66914	1.62691
sscle01g000210	Endonuclease/exonuclease/phosphatase	SC	C	7.35319	0.0279005	0.00540386	0.382492	4.10982
sscle01g000260	Cytochrome P450	SL	L	3.318	0.0226347	10.6359	9.54216	1.41703
sscle01g000320		SC	C	5.43669	0.000247688	0.185469	2.39219	43.9615
sscle01g000320		SL	S	4.61034	9.79729e-05	0.185469	2.39219	43.9615
sscle01g000590		SL	S	1.67959	0.0365077	6.04176	4.721	16.848
sscle01g000600	Major facilitator superfamily	SL	S	2.97307	0.000195359	8.67768	9.34027	71.3706
sscle01g000600	Major facilitator superfamily	SC	C	2.69185	0.00062407	8.67768	9.34027	71.3706
sscle01g000790	Major facilitator, sugar transporter-like	SC	S	3.03675	0.0125347	158.356	111.783	12.0698
sscle01g000790	Major facilitator, sugar transporter-like	SL	L	2.61999	0.0337282	158.356	111.783	12.0698
sscle01g000880	FAD/NAD(P)-binding domain	SC	C	2.85414	0.0161564	0.0981473	0.875313	2.98101
sscle01g000880	FAD/NAD(P)-binding domain	SL	S	2.33292	0.0364844	0.0981473	0.875313	2.98101
sscle01g000900	Alpha/beta hydrolase fold-1	SL	S	5.87811	5.52905e-06	7.04966	5.30332	435.755
sscle01g000900	Alpha/beta hydrolase fold-1	SC	C	5.6215	5.39592e-06	7.04966	5.30332	435.755
sscle01g000910		SL	S	8.163	0.000215576	0.00540386	0.0139891	6.08286
sscle01g000910		SC	C	7.76618	0.00033676	0.00540386	0.0139891	6.08286
sscle01g000920		SL	S	9.48776	0.000178108	0.00540386	0.00540386	14.352
sscle01g000920		SC	C	9.00083	0.0002785	0.00540386	0.00540386	14.352
sscle01g000930	UbiA prenyltransferase family	SL	S	6.82684	9.33341e-05	0.124614	0.83094	51.4291
sscle01g000930	UbiA prenyltransferase family	SC	C	6.34164	0.000171975	0.124614	0.83094	51.4291
sscle01g000970		SC	C	2.7328	0.000234656	6.53362	10.4554	44.4108
sscle01g000970		SL	S	2.04266	0.00116549	6.53362	10.4554	44.4108
sscle01g000980	Acyl-CoA dehydrogenase/oxidase, N-terminal	SC	C	6.76697	3.93866e-05	7.20211	5.96784	595.336
sscle01g000980	Acyl-CoA dehydrogenase/oxidase, N-terminal	SL	S	6.70503	2.28726e-05	7.20211	5.96784	595.336
sscle01g000990	Short-chain dehydrogenase/reductase SDR	SL	L	1.93394	0.0208597	123.324	209.379	73.1222
sscle01g001010	Protein kinase domain	SL	S	2.35009	0.00815555	62.2644	73.2915	231.433
sscle01g001010	Protein kinase domain	SC	C	2.17994	0.0180338	62.2644	73.2915	231.433
sscle01g001060	Transcription factor domain, fungi	SC	C	1.83268	0.033004	35.8938	46.2543	102.036
sscle01g001190	Major facilitator superfamily	SL	L	5.71291	0.00101743	75.1682	86.812	3.70788
sscle01g001190	Major facilitator superfamily	SC	S	3.99507	0.0145055	75.1682	86.812	3.70788
sscle01g001240	Transcription factor domain, fungi	SL	L	1.91302	0.00135729	228.575	205.257	61.456
sscle01g001240	Transcription factor domain, fungi	SC	S	1.77213	0.00380972	228.575	205.257	61.456
sscle01g001250		SL	L	2.02188	0.000221393	156.242	129.916	36.2271
sscle01g001250		SC	S	2.00278	0.000313847	156.242	129.916	36.2271
sscle01g001270		SL	L	1.95849	0.00802281	177.336	148.636	43.3908
sscle01g001270		SC	S	1.90408	0.0117746	177.336	148.636	43.3908
sscle01g001320		SC	S	1.69066	0.00369719	39.501	22.2689	11.2246
sscle01g001420	Aconitase/3-isopropylmalate dehydratase large subunit, alpha/beta/alpha domain	SL	L	2.98514	7.98566e-05	363.607	253.813	51.7862
sscle01g001420	Aconitase/3-isopropylmalate dehydratase large subunit, alpha/beta/alpha domain	SC	S	2.88914	0.0001124	363.607	253.813	51.7862
sscle01g001530		SC	C	6.36973	0.00728031	30.1388	329.617	1391.94
sscle01g001530		SL	S	4.27058	0.0434574	30.1388	329.617	1391.94
sscle01g001550	Major facilitator superfamily	SL	L	2.70674	0.0111651	172.226	164.74	26.4117
sscle01g001630		SL	S	2.40191	0.0180582	1.00884	1.1406	5.05247
sscle01g001630		SC	C	2.16212	0.041785	1.00884	1.1406	5.05247
sscle01g001700	Major facilitator superfamily	SC	C	3.8132	0.00144032	18.7727	24.9344	382.923
sscle01g001700	Major facilitator superfamily	SL	S	3.75873	0.000980166	18.7727	24.9344	382.923
sscle01g001710	Transcription factor domain, fungi	SC	C	2.24506	0.0241451	37.4086	38.2345	169.246
sscle01g001730		SC	C	3.67585	0.00242483	0.0838501	0.521874	4.20085
sscle01g001730		SL	S	3.51677	0.00193778	0.0838501	0.521874	4.20085
sscle01g001740		SL	S	3.4229	0.000902514	3.96469	3.76841	38.0402
sscle01g001740		SC	C	3.28061	0.00204605	3.96469	3.76841	38.0402
sscle01g001820		SC	C	2.0389	0.000623443	8.87027	12.4388	34.9296
sscle01g001820		SL	S	1.45059	0.022069	8.87027	12.4388	34.9296
sscle01g001830	Ricin B, lectin domain	SL	S	9.20245	0.00251384	29.7516	57.8935	2300.43
sscle01g001830	Ricin B, lectin domain	SC	C	6.26145	0.00808127	29.7516	57.8935	2300.43
sscle01g001840	Amino acid transporter, transmembrane domain	SL	L	2.57413	0.000623146	1399.69	1029.71	231.923
sscle01g001840	Amino acid transporter, transmembrane domain	SC	S	2.47167	0.000932903	1399.69	1029.71	231.923
sscle01g001860	Ubiquitin 3 binding protein But2, C-terminal	SL	S	3.88757	0.00343861	1.9451	1.65438	22.7473
sscle01g001860	Ubiquitin 3 binding protein But2, C-terminal	SC	C	3.46569	0.00827634	1.9451	1.65438	22.7473
sscle01g001920	AMP-dependent synthetase/ligase	SL	S	3.65582	0.0254988	107.098	40.0391	185.048
sscle01g002000		SL	S	2.61484	0.00184459	13.34	14.8799	73.2161
sscle01g002000		SC	C	2.57749	0.00308047	13.34	14.8799	73.2161
sscle01g002020	Glycosyl hydrolase, family 88	SL	L	4.11188	0.000974837	29.8526	31.5577	1.42605
sscle01g002020	Glycosyl hydrolase, family 88	SC	S	3.67816	0.0029863	29.8526	31.5577	1.42605
sscle01g002070	Tubulin binding cofactor A	SC	S	1.69345	0.0163273	23.2356	22.7014	8.91758
sscle01g002070	Tubulin binding cofactor A	SL	L	1.56093	0.0364844	23.2356	22.7014	8.91758
sscle01g002110	Glycoside hydrolase, family 5	SL	L	5.72531	0.000178108	203.901	369.53	7.86217
sscle01g002110	Glycoside hydrolase, family 5	SC	S	4.00108	0.00235912	203.901	369.53	7.86217
sscle01g002220	Ppx/GppA phosphatase	SL	L	1.86671	0.0344036	11.2961	14.7804	4.77968
sscle01g002240	Glycoside hydrolase family 15/Phosphorylase b kinase regulatory chain family	SC	C	2.40672	0.0198273	43.1567	69.0245	186.862
sscle01g002240	Glycoside hydrolase family 15/Phosphorylase b kinase regulatory chain family	SL	S	2.22618	0.0298052	43.1567	69.0245	186.862
sscle01g002290	Short-chain dehydrogenase/reductase SDR	SL	L	1.90115	0.0277343	102.397	109.417	22.7444
sscle01g002290	Short-chain dehydrogenase/reductase SDR	SC	S	1.88608	0.0334393	102.397	109.417	22.7444
sscle01g002350		SL	S	2.51108	0.00571782	51.4067	57.6973	217.353
sscle01g002350		SC	C	2.21862	0.0190004	51.4067	57.6973	217.353
sscle01g002360	Major facilitator superfamily	SL	S	6.20042	8.81162e-05	4.20203	4.5701	240.643
sscle01g002360	Major facilitator superfamily	SC	C	5.69143	0.000189766	4.20203	4.5701	240.643
sscle01g002520		SL	S	1.84446	0.00354089	12.3759	8.42174	24.8813
sscle01g002570	RNA-dependent RNA polymerase, eukaryotic-type	SL	S	2.97836	0.00557457	17.0564	16.4884	81.6095
sscle01g002590	SH3 domain	SC	C	2.07379	0.00240529	55.32	98.0572	204.009
sscle01g002760	MaoC-like domain	SL	L	2.24538	0.00107695	742.642	792.128	186.681
sscle01g002760	MaoC-like domain	SC	S	1.91447	0.00585764	742.642	792.128	186.681
sscle01g002880	Calcineurin-like phosphoesterase domain, apaH type	SL	L	5.15433	3.84525e-05	936.09	1507.69	45.9075
sscle01g002880	Calcineurin-like phosphoesterase domain, apaH type	SC	S	4.28627	0.000109003	936.09	1507.69	45.9075
sscle01g002960	Tail specific protease	SL	L	3.39651	0.000584486	204.173	249.085	35.1483
sscle01g002960	Tail specific protease	SC	S	2.40766	0.0106407	204.173	249.085	35.1483
sscle01g003070	Zn(2)-C6 fungal-type DNA-binding domain	SL	S	1.69903	0.00284651	43.9562	31.5652	91.6533
sscle01g003090		SL	L	3.95603	0.000757572	569.975	580.413	39.8264
sscle01g003090		SC	S	3.44679	0.00209073	569.975	580.413	39.8264
sscle01g003110	Glycosyltransferase family 28, N-terminal domain	SL	L	5.9982	9.48367e-05	2220.09	1495	40.3283
sscle01g003110	Glycosyltransferase family 28, N-terminal domain	SC	S	5.95286	0.000104032	2220.09	1495	40.3283
sscle01g003120		SC	S	2.29655	0.00735267	114.707	66.9779	21.0031
sscle01g003780		SC	C	1.60073	0.021726	26.799	35.3212	76.2866
sscle01g003790	DNA repair protein XRCC4	SC	C	1.72785	0.0204448	6.06927	7.79099	20.0453
sscle01g003790	DNA repair protein XRCC4	SL	S	1.67476	0.0189097	6.06927	7.79099	20.0453
sscle01g003940		SC	C	4.10757	0.00105638	4.27313	7.78383	90.9307
sscle01g003940		SL	S	4.02096	0.000615052	4.27313	7.78383	90.9307
sscle01g004020		SC	S	7.59813	0.00869116	26.3	21.5593	0.221229
sscle01g004020		SL	L	6.72664	0.0160817	26.3	21.5593	0.221229
sscle01g004040	CDR ABC transporter	SL	L	2.64653	0.025679	210.85	538.941	151.597
sscle01g004060		SC	C	2.95653	0.00674807	3.67084	3.60706	22.9055
sscle01g004060		SL	S	2.8994	0.00456267	3.67084	3.60706	22.9055
sscle01g004070	Peptidase G1	SL	L	6.27031	2.3059e-05	139.428	266.268	5.26056
sscle01g004070	Peptidase G1	SC	S	4.33118	0.000309076	139.428	266.268	5.26056
sscle01g004160		SL	L	2.41455	0.00100402	758.526	694.169	185.234
sscle01g004160		SC	S	2.18016	0.00282463	758.526	694.169	185.234
sscle01g004200		SC	C	3.39519	0.0200294	0.455164	2.85514	41.2163
sscle01g004200		SL	S	3.27303	0.00920419	0.455164	2.85514	41.2163
sscle01g004240		SL	L	3.85402	0.000723557	130.052	70.4581	9.47244
sscle01g004240		SC	S	3.62104	0.00139543	130.052	70.4581	9.47244
sscle01g004400		SC	C	3.55826	0.002516	13.9092	11.8965	114.312
sscle01g004400		SL	S	3.3277	0.00273628	13.9092	11.8965	114.312
sscle01g004480	Mannosyltransferase 1, CMT1	SC	C	2.81742	0.000380891	9.57218	10.7991	73.8938
sscle01g004480	Mannosyltransferase 1, CMT1	SL	S	2.46201	0.000612665	9.57218	10.7991	73.8938
sscle01g004510	Mitochondrial substrate/solute carrier	SC	S	1.94302	0.00204106	140.963	122.777	40.554
sscle01g004510	Mitochondrial substrate/solute carrier	SL	L	1.87237	0.00265864	140.963	122.777	40.554
sscle01g004710	NAD-dependent epimerase/dehydratase, N-terminal domain	SL	S	2.29141	0.0158777	2.41098	2.15229	7.91758
sscle01g004820	GDSL lipase/esterase	SL	L	2.8669	0.00152247	227.821	193.81	26.3175
sscle01g004820	GDSL lipase/esterase	SC	S	2.81617	0.00207747	227.821	193.81	26.3175
sscle01g005000	Glutathione S-transferase, N-terminal	SC	S	8.33841	6.70305e-06	511.133	11.7558	1.74065
sscle01g005000	Glutathione S-transferase, N-terminal	CL	C	5.24466	1.60942e-05	511.133	11.7558	1.74065
sscle01g005000	Glutathione S-transferase, N-terminal	SL	L	3.09375	0.00417573	511.133	11.7558	1.74065
sscle01g005020		SL	S	1.7577	0.0309912	2.73752	2.63736	7.49289
sscle01g005200		SL	S	2.09622	0.0268813	19.2776	40.052	113.661
sscle01g005200		SC	C	2.09215	0.0359066	19.2776	40.052	113.661
sscle01g005440	SANT/Myb domain	SC	S	2.66873	6.66653e-05	114.102	99.4883	15.78
sscle01g005440	SANT/Myb domain	SL	L	2.43514	0.000119515	114.102	99.4883	15.78
sscle01g005520		SC	C	1.61072	0.0224595	66.5558	72.1814	172.301
sscle01g005640	Isochorismatase-like	SL	S	3.74983	2.55105e-05	3.60244	3.4317	41.0377
sscle01g005640	Isochorismatase-like	SC	C	3.6484	5.09543e-05	3.60244	3.4317	41.0377
sscle01g005690	NAD(P)-binding domain	SL	S	5.71835	0.000107863	24.7386	24.963	864.75
sscle01g005690	NAD(P)-binding domain	SC	C	5.07083	0.000292705	24.7386	24.963	864.75
sscle01g005720	Cellulose-binding domain, fungal	SL	L	4.56113	0.000950038	615.066	977.24	34.2176
sscle01g005720	Cellulose-binding domain, fungal	SC	S	3.64466	0.0042856	615.066	977.24	34.2176
sscle01g005800	TspO/MBR-related protein	SL	L	2.24023	0.000194261	134.623	200.361	38.6737
sscle01g005800	TspO/MBR-related protein	SC	S	1.93235	0.00114251	134.623	200.361	38.6737
sscle01g005860	Alcohol dehydrogenase, N-terminal	SC	S	3.11387	0.000171584	512.832	472.517	57.0744
sscle01g005860	Alcohol dehydrogenase, N-terminal	SL	L	2.93091	0.000253735	512.832	472.517	57.0744
sscle01g005890		SL	L	3.5244	0.00106292	626.641	725.412	82.745
sscle01g005890		SC	S	3.28995	0.00194148	626.641	725.412	82.745
sscle01g005930	Amino acid transporter, transmembrane domain	SL	L	3.26852	7.70307e-05	467.94	420.539	48.8849
sscle01g005930	Amino acid transporter, transmembrane domain	SC	S	3.18016	0.000104032	467.94	420.539	48.8849
sscle01g005960	GNAT domain	SL	L	2.30879	8.7695e-05	251.947	237.969	51.5545
sscle01g005960	GNAT domain	SC	S	2.2445	0.000130339	251.947	237.969	51.5545
sscle01g005990	Alpha/beta hydrolase fold-1	SL	S	7.88907	0.000353221	0.018163	0.0180014	4.30546
sscle01g005990	Alpha/beta hydrolase fold-1	SC	C	5.93194	0.00237948	0.018163	0.0180014	4.30546
sscle01g006070		SL	L	2.39426	0.0404494	33.9118	40.7682	6.54955
sscle01g006260	Major facilitator, sugar transporter-like	SC	C	5.86145	5.39592e-06	2.67909	12.6413	136.925
sscle01g006260	Major facilitator, sugar transporter-like	SL	S	3.65812	7.42616e-06	2.67909	12.6413	136.925
sscle01g006290	Cytochrome P450	SL	L	7.09095	7.42616e-06	58.1107	628.426	6.85633
sscle01g006290	Cytochrome P450	CL	L	4.11664	0.00024513	58.1107	628.426	6.85633
sscle01g006290	Cytochrome P450	SC	S	2.97431	0.00198994	58.1107	628.426	6.85633
sscle01g006320	RNA recognition motif domain	SL	S	3.04362	0.0291467	0.119336	0.299529	1.48701
sscle01g006330		SC	C	5.60263	0.00204106	5.44487	18.9396	285.541
sscle01g006330		SL	S	5.40574	0.000966023	5.44487	18.9396	285.541
sscle01g006360		SL	L	3.44004	7.88565e-05	169.613	235.63	24.9097
sscle01g006360		SC	S	2.85135	0.000432485	169.613	235.63	24.9097
sscle01g006490	Transcription factor domain, fungi	SC	C	3.42234	0.000316371	33.5428	52.4009	266.799
sscle01g006490	Transcription factor domain, fungi	SL	S	2.42956	0.00324648	33.5428	52.4009	266.799
sscle01g006580	Voltage-dependent anion channel	SL	S	3.56955	0.00682384	2.27623	0.791208	7.99557
sscle01g006730	Alpha/beta hydrolase fold-3	SC	S	4.0464	0.00068837	521.472	245.431	24.8553
sscle01g006730	Alpha/beta hydrolase fold-3	SL	L	3.22331	0.00329309	521.472	245.431	24.8553
sscle01g006880	Short-chain dehydrogenase/reductase SDR	SL	L	2.39267	0.000485333	36.1922	45.7539	8.51709
sscle01g006880	Short-chain dehydrogenase/reductase SDR	SC	S	1.89302	0.0082216	36.1922	45.7539	8.51709
sscle01g006940	Large-conductance mechanosensitive channel	SC	S	1.89907	0.0042856	109.532	89.4006	26.7917
sscle01g006940	Large-conductance mechanosensitive channel	SL	L	1.60974	0.0272246	109.532	89.4006	26.7917
sscle01g007050	Glycoside hydrolase family 1	SL	L	3.48861	0.000194261	526.409	470.474	45.9396
sscle01g007050	Glycoside hydrolase family 1	SC	S	3.28375	0.000337589	526.409	470.474	45.9396
sscle01g007140	Major facilitator superfamily	SL	S	9.52346	7.86442e-05	0.144083	1.93196	198.218
sscle01g007140	Major facilitator superfamily	SC	C	8.12915	0.000109003	0.144083	1.93196	198.218
sscle01g007170		SC	S	1.96142	0.0327641	107.577	74.8354	32.531
sscle01g007230	Carbohydrate kinase, FGGY, C-terminal	SL	L	1.75625	0.048895	101.341	152.858	44.0811
sscle01g007300	PLAC8 motif-containing protein	SC	C	4.811	3.93866e-05	4.63291	5.14093	96.8059
sscle01g007300	PLAC8 motif-containing protein	SL	S	4.64192	2.47844e-05	4.63291	5.14093	96.8059
sscle01g007340	Iron permease FTR1/Fip1/EfeU	SL	S	5.51847	0.000187436	0.53426	3.61049	112.5
sscle01g007340	Iron permease FTR1/Fip1/EfeU	SC	C	4.49874	0.000778132	0.53426	3.61049	112.5
sscle01g007350	Multicopper oxidase, type 3	SL	S	5.06437	0.000150606	0.417656	2.94563	98.6147
sscle01g007350	Multicopper oxidase, type 3	SC	C	4.80642	0.000519566	0.417656	2.94563	98.6147
sscle01g007660		SL	S	3.87014	0.000669116	2.4517	3.79702	23.2376
sscle01g007660		SC	C	3.23396	0.00225658	2.4517	3.79702	23.2376
sscle01g007680		SL	L	5.32265	1.08602e-05	430.811	367.436	16.6801
sscle01g007680		SC	S	4.56844	2.51193e-05	430.811	367.436	16.6801
sscle01g007780	Tyrosinase copper-binding domain	SL	S	6.73245	0.000197102	4.42348	11.5578	221.111
sscle01g007780	Tyrosinase copper-binding domain	SC	C	5.79999	0.000262465	4.42348	11.5578	221.111
sscle01g007820	Homeobox domain	SC	C	1.95989	0.0255659	84.7637	128.667	318.078
sscle01g007820	Homeobox domain	SL	S	1.95256	0.0234294	84.7637	128.667	318.078
sscle01g007880		SL	S	2.25138	0.00273996	6.15866	7.66026	27.9013
sscle01g007880		SC	C	2.13719	0.00672019	6.15866	7.66026	27.9013
sscle01g008210	Major facilitator, sugar transporter-like	SL	S	3.78408	0.0155214	3.32542	7.94603	41.4623
sscle01g008210	Major facilitator, sugar transporter-like	SC	C	3.69253	0.022773	3.32542	7.94603	41.4623
sscle01g008270		SL	S	2.29995	0.00631672	1.72399	1.55892	6.17732
sscle01g008270		SC	C	1.87594	0.039587	1.72399	1.55892	6.17732
sscle01g008380	Short-chain dehydrogenase/reductase SDR	SL	L	3.06978	0.000201435	413.953	511.59	81.1359
sscle01g008380	Short-chain dehydrogenase/reductase SDR	SC	S	2.54235	0.00105218	413.953	511.59	81.1359
sscle01g008440		SC	C	2.54839	0.00472724	3.93487	8.4584	25.5622
sscle01g008440		SL	S	2.33325	0.00481962	3.93487	8.4584	25.5622
sscle01g008500		SL	L	2.9058	0.00150073	7.9274	11.1254	1.38802
sscle01g008560		SL	S	3.9889	0.0209235	0.0886407	0.541225	2.25585
sscle01g008580	D-isomer specific 2-hydroxyacid dehydrogenase, catalytic domain	SC	C	2.97493	0.048845	5.47093	20.7471	47.0599
sscle01g008590		SL	S	2.42297	0.00285089	40.95	38.3674	207.967
sscle01g008590		SC	C	2.3949	0.00402158	40.95	38.3674	207.967
sscle01g008600	S-adenosyl-L-methionine-dependent methyltransferase	SL	S	4.53943	0.000223902	7.3574	5.48792	100.116
sscle01g008600	S-adenosyl-L-methionine-dependent methyltransferase	SC	C	3.67307	0.000771498	7.3574	5.48792	100.116
sscle01g008640		SL	L	4.91071	0.0124174	52.2883	87.1195	3.64687
sscle01g008700	FAD-binding domain	SC	C	3.44125	0.0197053	8.2744	9.17914	107.699
sscle01g008700	FAD-binding domain	SL	S	3.20582	0.0182098	8.2744	9.17914	107.699
sscle01g008810	Partial AB-hydrolase lipase domain	SC	C	2.00193	0.00967874	21.3792	21.5054	71.6204
sscle01g008930	PAN/Apple domain	SC	C	3.31402	0.0153592	0.0744356	0.602848	3.00158
sscle01g008940	PAN/Apple domain	SL	S	6.47836	0.0010484	0.00540386	0.0168704	1.88834
sscle01g008940	PAN/Apple domain	SC	C	6.10208	0.001746	0.00540386	0.0168704	1.88834
sscle01g008950		SL	S	6.63861	0.00626797	0.0763188	0.163959	5.92572
sscle01g008950		SC	C	4.52264	0.0225875	0.0763188	0.163959	5.92572
sscle01g008990	Glycoside hydrolase family 16	SL	S	1.9994	0.0155214	49.2288	22.4256	132.905
sscle01g009080	Alpha/beta hydrolase fold-1	SL	S	3.09544	3.38806e-05	10.1825	7.7431	73.7729
sscle01g009080	Alpha/beta hydrolase fold-1	SC	C	2.67869	0.000128585	10.1825	7.7431	73.7729
sscle01g009200	Alginate lyase 2	SC	C	5.09689	6.33605e-05	0.661741	0.954112	20.1886
sscle01g009200	Alginate lyase 2	SL	S	4.44044	4.51205e-05	0.661741	0.954112	20.1886
sscle01g009240		SL	L	2.36158	0.0371809	18.2014	18.9515	4.45137
sscle01g009290	Carbohydrate-binding WSC	SL	S	3.5691	0.00948292	0.972632	1.58062	6.90723
sscle01g009290	Carbohydrate-binding WSC	SC	C	3.19447	0.021726	0.972632	1.58062	6.90723
sscle01g009410	Extradiol ring-cleavage dioxygenase, class III enzyme, subunit B	SL	L	2.85355	0.00251547	200.705	196.278	33.4392
sscle01g009410	Extradiol ring-cleavage dioxygenase, class III enzyme, subunit B	SC	S	2.22279	0.0229961	200.705	196.278	33.4392
sscle01g009590		SL	S	3.02966	0.00471225	7.08351	6.69027	51.2717
sscle01g009590		SC	C	2.86952	0.00947977	7.08351	6.69027	51.2717
sscle01g009600	Glycosyl hydrolase family 92	SC	C	2.60222	0.00533315	38.7972	34.9922	180.404
sscle01g009600	Glycosyl hydrolase family 92	SL	S	2.0905	0.0264064	38.7972	34.9922	180.404
sscle01g009800	SUN family	SC	C	3.11151	0.00309239	8.51272	12.6591	46.8922
sscle01g009800	SUN family	SL	S	2.57854	0.00712432	8.51272	12.6591	46.8922
sscle01g009840	Major facilitator, sugar transporter-like	SC	S	5.51926	4.5318e-05	120.693	100.358	3.19634
sscle01g009840	Major facilitator, sugar transporter-like	SL	L	4.55479	0.000138412	120.693	100.358	3.19634
sscle01g009880	Carbohydrate-binding WSC	SL	S	1.93081	0.025931	23.1243	18.4498	75.3939
sscle01g010120	Male sterility, NAD-binding	SL	S	4.3481	0.000546603	2.12066	2.08548	27.3371
sscle01g010120	Male sterility, NAD-binding	SC	C	3.88385	0.000941221	2.12066	2.08548	27.3371
sscle01g010130		SL	S	5.87247	0.00988485	0.12634	0.0928573	4.34251
sscle01g010130		SC	C	5.03905	0.0204733	0.12634	0.0928573	4.34251
sscle01g010140	Major facilitator superfamily	SL	S	6.10752	7.13233e-05	3.00493	2.06559	100.636
sscle01g010140	Major facilitator superfamily	SC	C	4.90041	9.46858e-05	3.00493	2.06559	100.636
sscle01g010160	Uncharacterised protein family, glycosyl hydrolase catalytic domain	SC	C	4.93473	0.000702826	51.2308	88.8161	1296.56
sscle01g010160	Uncharacterised protein family, glycosyl hydrolase catalytic domain	SL	S	4.76128	0.000694548	51.2308	88.8161	1296.56
sscle01g010170	Protein of unknown function DUF2306, membrane	SL	S	4.69197	4.55326e-05	4.95908	4.5906	94.5415
sscle01g010170	Protein of unknown function DUF2306, membrane	SC	C	4.05324	9.81576e-05	4.95908	4.5906	94.5415
sscle01g010280		SL	S	2.21698	0.00999654	18.5679	28.7921	75.9884
sscle01g010280		SC	C	2.16796	0.0159103	18.5679	28.7921	75.9884
sscle01g010340		SL	L	4.05639	0.00265864	3.34565	2.69208	0.194418
sscle01g010340		SC	S	3.81155	0.00533315	3.34565	2.69208	0.194418
sscle01g010350	Alpha/beta hydrolase fold-1	SL	L	3.0012	0.00538444	222.916	177.631	27.0155
sscle01g010350	Alpha/beta hydrolase fold-1	SC	S	2.87756	0.00804818	222.916	177.631	27.0155
sscle01g010360		SL	L	4.96313	0.0100503	2.24296	6.84387	0.172164
sscle01g010470	Male sterility, NAD-binding	SC	C	4.71499	0.000432485	4.41846	7.25332	141.151
sscle01g010470	Male sterility, NAD-binding	SL	S	4.63875	0.000187736	4.41846	7.25332	141.151
sscle01g010880		SC	S	3.55798	1.48333e-05	135.039	99.7261	13.5724
sscle01g010880		SL	L	2.91349	4.70497e-05	135.039	99.7261	13.5724
sscle01g010900	Major facilitator superfamily	SC	C	4.36624	0.00422145	0.0779603	0.440536	6.3108
sscle01g010900	Major facilitator superfamily	SL	S	3.63722	0.00518754	0.0779603	0.440536	6.3108
sscle01g010910	Aldehyde dehydrogenase domain	SL	S	4.5156	9.28981e-05	7.8827	4.08382	139.429
sscle01g010910	Aldehyde dehydrogenase domain	SC	C	3.58982	0.000431329	7.8827	4.08382	139.429
sscle01g010950		SC	C	1.60039	0.00480461	23.2747	22.9394	71.3605
sscle01g010950		SL	S	1.58842	0.00394916	23.2747	22.9394	71.3605
sscle01g010970	Integrase, catalytic core	SC	C	1.58379	0.0256021	40.7052	65.4692	117.82
sscle01g011050		SC	S	2.39463	0.00810136	2.82755	2.02349	0.621069
sscle01g011120		SL	L	2.1545	0.00151252	281.945	279.752	68.3605
sscle01g011120		SC	S	1.91779	0.00565444	281.945	279.752	68.3605
sscle01g011220		SC	C	4.71089	0.0140731	0.0210487	0.166032	2.663
sscle01g011220		SL	S	4.45558	0.0148052	0.0210487	0.166032	2.663
sscle01g011350		SL	L	3.66159	0.00584325	41.0163	44.5165	2.85402
sscle01g011350		SC	S	3.23627	0.0171921	41.0163	44.5165	2.85402
sscle01g011390	Outer membrane protein Iml2/Tetratricopeptide repeat protein 39	SL	S	2.3983	0.00252634	28.9368	25.3124	123.607
sscle01g011390	Outer membrane protein Iml2/Tetratricopeptide repeat protein 39	SC	C	2.15869	0.00810136	28.9368	25.3124	123.607
sscle01g011400	FAD linked oxidase, N-terminal	SC	C	3.82658	0.0169973	6.06703	14.0509	66.6506
sscle01g011450	BTB/POZ domain	SC	C	2.64656	0.00585764	105.186	178.942	608.679
sscle01g011450	BTB/POZ domain	SL	S	2.43659	0.0105256	105.186	178.942	608.679
sscle01g011460	FAD/NAD(P)-binding domain	SL	L	3.0815	0.000817162	247.274	311.142	33.0967
sscle01g011460	FAD/NAD(P)-binding domain	SC	S	2.80379	0.00200623	247.274	311.142	33.0967
sscle01g011520		SC	C	4.63119	0.00546415	0.0197114	0.313625	2.1851
sscle01g011520		SL	S	2.76082	0.0489616	0.0197114	0.313625	2.1851
sscle01g011560	Catalase immune-responsive domain	SC	S	2.939	0.000442047	144.771	46.0589	17.9781
sscle01g011560	Catalase immune-responsive domain	SL	L	1.97105	0.017048	144.771	46.0589	17.9781
sscle02g011710	Glucose-methanol-choline oxidoreductase, N-terminal	SL	S	2.48488	0.000144797	12.4531	11.2253	55.0428
sscle02g011710	Glucose-methanol-choline oxidoreductase, N-terminal	SC	C	2.07562	0.000969114	12.4531	11.2253	55.0428
sscle02g011750		SC	S	2.94936	0.00455211	26.5235	19.3771	5.68891
sscle02g011940		SL	L	4.17256	0.000312738	65.0427	62.8365	4.69978
sscle02g011940		SC	S	4.15119	0.000410744	65.0427	62.8365	4.69978
sscle02g011950	Cutinase	SL	L	7.5449	6.60023e-05	624.357	1095.43	6.65987
sscle02g011950	Cutinase	SC	S	5.97399	0.000284369	624.357	1095.43	6.65987
sscle02g011970	Enolase C-terminal domain-like	SL	L	5.41732	5.01683e-05	1102.94	1098.54	32.6752
sscle02g011970	Enolase C-terminal domain-like	SC	S	5.12437	7.01717e-05	1102.94	1098.54	32.6752
sscle02g012040	Alpha crystallin/Hsp20 domain	SL	S	2.75357	0.0305284	49.3912	53.0143	245.116
sscle02g012050	YTH domain	SL	S	2.0328	0.0400429	14.2711	17.8436	51.6816
sscle02g012080		SL	L	3.87475	0.000187436	148.037	354.545	30.0625
sscle02g012150	Vacuolar protein sorting-associated protein 62	SC	C	5.29919	0.0160586	0.028298	1.82721	6.16998
sscle02g012160		SL	S	2.98965	0.0319648	0.101716	0.37916	1.39258
sscle02g012240		SL	L	3.14188	0.00682384	7.2557	11.9058	1.8531
sscle02g012250		SC	C	3.64031	0.00114404	12.024	27.8839	135.451
sscle02g012250		SL	S	3.16801	0.00163035	12.024	27.8839	135.451
sscle02g012320		SC	C	4.3629	0.000294827	9.70457	15.4305	257.937
sscle02g012320		SL	S	4.19509	0.000205597	9.70457	15.4305	257.937
sscle02g012440	Major facilitator superfamily	SL	S	7.17506	2.08577e-05	75.5841	8.30302	921.467
sscle02g012440	Major facilitator superfamily	CL	C	3.90262	0.00437049	75.5841	8.30302	921.467
sscle02g012440	Major facilitator superfamily	SC	C	3.27244	0.00156815	75.5841	8.30302	921.467
sscle02g012470	Biotin carboxylase-like, N-terminal domain	SC	S	2.15586	0.0161263	3403.29	2226.36	652.9
sscle02g012470	Biotin carboxylase-like, N-terminal domain	SL	L	2.13554	0.0178907	3403.29	2226.36	652.9
sscle02g012540	Phytochrome, central region	SL	S	2.70752	0.000136557	91.3086	55.7642	369.991
sscle02g012540	Phytochrome, central region	SC	C	1.85646	0.00692073	91.3086	55.7642	369.991
sscle02g012680	F-box domain	SC	C	2.52291	0.0404531	0.109271	0.926421	2.83086
sscle02g012800		SL	S	2.57499	0.0208731	11.079	12.0812	62.6878
sscle02g012830		SL	S	3.73433	4.3942e-05	93.7393	81.0928	1286.49
sscle02g012830		SC	C	3.45521	9.07609e-05	93.7393	81.0928	1286.49
sscle02g012920	Amino acid/polyamine transporter I	SL	S	3.59307	0.000797257	14.7595	21.6058	147.895
sscle02g012920	Amino acid/polyamine transporter I	SC	C	3.26109	0.00209725	14.7595	21.6058	147.895
sscle02g012930		SL	S	6.52703	0.000416213	0.154639	2.07906	42.3014
sscle02g012930		SC	C	5.86743	0.00103664	0.154639	2.07906	42.3014
sscle02g012940		SL	S	9.60085	3.13071e-05	0.874808	2.19319	885.755
sscle02g012940		SC	C	9.54592	7.14023e-05	0.874808	2.19319	885.755
sscle02g012950	Protein of unknown function DUF3328	SC	C	10.4706	5.09921e-05	0.0238067	0.510962	160.722
sscle02g012950	Protein of unknown function DUF3328	SL	S	8.5527	2.43651e-05	0.0238067	0.510962	160.722
sscle02g012960	Alpha/beta hydrolase fold-1	SC	C	5.29445	1.48333e-05	4.47435	11.3311	256.637
sscle02g012960	Alpha/beta hydrolase fold-1	SL	S	4.76066	1.02704e-05	4.47435	11.3311	256.637
sscle02g012990	Short-chain dehydrogenase/reductase SDR	SC	C	4.19789	0.000206258	4.07322	10.3587	81.9343
sscle02g012990	Short-chain dehydrogenase/reductase SDR	SL	S	3.75375	0.000164182	4.07322	10.3587	81.9343
sscle02g013040	Cyanovirin-N	SL	L	2.03101	0.0127261	2310.84	2338.66	663.218
sscle02g013040	Cyanovirin-N	SC	S	1.97435	0.0165257	2310.84	2338.66	663.218
sscle02g013350		SC	C	8.98366	1.82427e-05	0.0099707	0.37141	20.6166
sscle02g013350		SL	S	6.1397	3.48836e-05	0.0099707	0.37141	20.6166
sscle02g013360		CL	L	3.21766	0.0383132	6.75901	48.925	7.6689
sscle02g013360		SL	L	3.21447	0.00118561	6.75901	48.925	7.6689
sscle02g013400	NmrA-like domain	SC	C	2.96624	0.0265539	1.76846	1.10375	5.67794
sscle02g013400	NmrA-like domain	SL	S	2.86031	0.0336115	1.76846	1.10375	5.67794
sscle02g013590		SL	S	5.13772	3.31096e-05	7.05836	7.16337	259.583
sscle02g013590		SC	C	5.123	5.325e-05	7.05836	7.16337	259.583
sscle02g013630	Deoxyuridine triphosphate nucleotidohydrolase/Deoxycytidine triphosphate deaminase	SC	S	1.57701	0.0302578	121.897	88.2998	39.0437
sscle02g013670	Short-chain dehydrogenase/reductase SDR	SL	L	2.04174	0.00948292	82.9095	80.5026	22.2927
sscle02g013670	Short-chain dehydrogenase/reductase SDR	SC	S	1.9154	0.0207894	82.9095	80.5026	22.2927
sscle02g013680	Alcohol dehydrogenase, N-terminal	SL	L	2.65915	0.000801497	205.303	205.353	36.5713
sscle02g013680	Alcohol dehydrogenase, N-terminal	SC	S	2.37726	0.00248384	205.303	205.353	36.5713
sscle02g013690	Inositol oxygenase	SC	S	3.29118	0.00192651	317.703	127.96	27.6879
sscle02g013690	Inositol oxygenase	SL	L	2.43863	0.0187436	317.703	127.96	27.6879
sscle02g013700	CDP-alcohol phosphatidyltransferase	SC	S	4.44179	0.00141198	8.71363	10.3822	0.685282
sscle02g013700	CDP-alcohol phosphatidyltransferase	SL	L	3.93455	0.0029802	8.71363	10.3822	0.685282
sscle02g013870	Peptidase S28	SC	S	2.91639	0.0030407	291.991	194.767	35.9481
sscle02g013870	Peptidase S28	SL	L	2.61553	0.00702183	291.991	194.767	35.9481
sscle02g013880	Protein of unknown function DUF3445	SL	S	2.31667	0.0307675	34.1856	15.6916	52.0463
sscle02g014000	Kinesin motor domain	SC	C	1.60172	0.0090384	63.5069	87.6546	187.639
sscle02g014010		SL	L	1.96389	0.020043	151.272	115.343	39.4113
sscle02g014030	FMN-dependent dehydrogenase	SL	L	2.63326	0.00101743	14.3653	46.9902	5.73704
sscle02g014040	Alcohol dehydrogenase, N-terminal	SL	L	3.23697	0.000178108	245.904	340.803	30.5581
sscle02g014040	Alcohol dehydrogenase, N-terminal	SC	S	3.03583	0.000342633	245.904	340.803	30.5581
sscle02g014060	Histidine phosphatase superfamily, clade-2	SL	L	4.09659	1.53125e-05	300.332	348.514	24.6358
sscle02g014060	Histidine phosphatase superfamily, clade-2	SC	S	3.67492	3.33796e-05	300.332	348.514	24.6358
sscle02g014130	Aldehyde dehydrogenase domain	SC	S	3.00973	0.000111141	675.754	600.215	77.9398
sscle02g014130	Aldehyde dehydrogenase domain	SL	L	2.91649	0.000140884	675.754	600.215	77.9398
sscle02g014350	ABC transporter-like	SC	C	3.64218	1.82427e-05	4.0314	5.45855	51.2062
sscle02g014350	ABC transporter-like	SL	S	3.52266	1.27847e-05	4.0314	5.45855	51.2062
sscle02g014600	Tyrosinase copper-binding domain	SC	C	6.29338	0.000460665	1.44981	10.6725	66.3657
sscle02g014600	Tyrosinase copper-binding domain	SL	S	3.79786	0.000545348	1.44981	10.6725	66.3657
sscle02g014720		SL	S	1.91646	0.0221528	25.234	22.9202	99.0394
sscle02g014720		SC	C	1.85206	0.0385239	25.234	22.9202	99.0394
sscle02g014770		SL	S	2.10971	0.0146816	46.7642	16.0055	98.5459
sscle02g014840	Domain of unknown function DUF3533	SL	S	6.1916	0.000841776	1.67371	4.33571	112.54
sscle02g014840	Domain of unknown function DUF3533	SC	C	6.18815	0.00155269	1.67371	4.33571	112.54
sscle02g014870	Ribosome maturation protein SBDS, N-terminal	SC	S	2.1902	0.0246104	115.636	176.783	34.4937
sscle02g014870	Ribosome maturation protein SBDS, N-terminal	SL	L	2.07818	0.0354314	115.636	176.783	34.4937
sscle02g014940		SC	C	3.21631	0.0107209	2.67881	5.78181	17.1981
sscle02g014940		SL	S	2.94224	0.0114957	2.67881	5.78181	17.1981
sscle02g015020	Alcohol dehydrogenase, N-terminal	SL	L	2.14976	0.000583918	99.9611	110.277	23.5932
sscle02g015020	Alcohol dehydrogenase, N-terminal	SC	S	2.11914	0.000846889	99.9611	110.277	23.5932
sscle02g015060		SC	C	2.02373	0.00514967	8.26529	9.2588	24.2347
sscle02g015120	Phytanoyl-CoA dioxygenase	SL	S	2.49608	0.00449037	39.6593	38.022	127.679
sscle02g015120	Phytanoyl-CoA dioxygenase	SC	C	1.99067	0.0336988	39.6593	38.022	127.679
sscle02g015140		SL	S	4.52047	0.000452702	62.9234	56.9	925.399
sscle02g015140		SC	C	4.1732	0.00098076	62.9234	56.9	925.399
sscle02g015190	D-isomer specific 2-hydroxyacid dehydrogenase, NAD-binding domain	SL	L	1.90247	0.032688	125.224	97.522	39.4001
sscle02g015450		SC	C	3.13346	0.000152507	9.20916	13.9948	86.4991
sscle02g015450		SL	S	2.9269	0.000141443	9.20916	13.9948	86.4991
sscle02g015520	TRP-like family	SC	C	2.15784	0.000335596	162.897	177.109	732.458
sscle02g015520	TRP-like family	SL	S	2.06476	0.000428914	162.897	177.109	732.458
sscle02g015580	GDSL lipase/esterase	SL	L	4.65298	0.00018677	130.692	178.732	7.17228
sscle02g015580	GDSL lipase/esterase	SC	S	3.86583	0.000897177	130.692	178.732	7.17228
sscle02g015590	Copper amine oxidase, N3-terminal	SL	S	3.65077	0.0052675	43.8749	40.2078	350.996
sscle02g015590	Copper amine oxidase, N3-terminal	SC	C	3.33965	0.0114859	43.8749	40.2078	350.996
sscle02g015790	Peptidase M20	SL	S	5.65802	0.00374324	1.56475	4.70384	87.5242
sscle02g015790	Peptidase M20	SC	C	5.4004	0.00528881	1.56475	4.70384	87.5242
sscle02g015810	Phosphatidylserine decarboxylase-related	SL	S	7.74492	0.000743198	5.20283	12.466	358.446
sscle02g015810	Phosphatidylserine decarboxylase-related	SC	C	5.9054	0.00117791	5.20283	12.466	358.446
sscle02g015920	Glycoside hydrolase, family 28	SL	L	7.47295	0.000781657	82.0184	153.54	1.01893
sscle02g015920	Glycoside hydrolase, family 28	SC	S	5.25164	0.0091595	82.0184	153.54	1.01893
sscle02g015930	Pectinesterase, catalytic	SL	L	7.24286	0.000645408	151.993	305.358	2.24803
sscle02g015930	Pectinesterase, catalytic	SC	S	4.81211	0.0105037	151.993	305.358	2.24803
sscle02g016010	Oxidoreductase FAD/NAD(P)-binding	SC	S	4.78199	0.000992236	10.9493	6.60063	0.588638
sscle02g016010	Oxidoreductase FAD/NAD(P)-binding	SL	L	3.70485	0.00583778	10.9493	6.60063	0.588638
sscle02g016020	Cytochrome P450	SC	S	6.48667	0.000617702	4.70101	2.47289	0.0868773
sscle02g016020	Cytochrome P450	SL	L	5.26248	0.00229619	4.70101	2.47289	0.0868773
sscle02g016170		SL	S	3.69243	0.000711127	34.2646	35.794	430.325
sscle02g016170		SC	C	3.40261	0.00165919	34.2646	35.794	430.325
sscle02g016220	Amino acid permease/ SLC12A domain	SC	C	2.30549	0.00144032	30.3926	38.7794	140.05
sscle02g016220	Amino acid permease/ SLC12A domain	SL	S	1.93124	0.00604884	30.3926	38.7794	140.05
sscle02g016380	Fumarylacetoacetase, C-terminal-related	SC	S	2.17516	0.00235211	118.815	79.6462	21.6351
sscle02g016380	Fumarylacetoacetase, C-terminal-related	SL	L	2.00189	0.00482987	118.815	79.6462	21.6351
sscle02g016400	Signal transduction response regulator, receiver domain	SL	S	2.86744	0.000876207	5.53209	3.01691	24.5252
sscle02g016400	Signal transduction response regulator, receiver domain	SC	C	2.54052	0.00280643	5.53209	3.01691	24.5252
sscle02g016460	Rieske [2Fe-2S] iron-sulphur domain	SC	S	4.49786	0.000609415	394.606	95.779	20.1211
sscle02g016460	Rieske [2Fe-2S] iron-sulphur domain	SL	L	3.03957	0.00906353	394.606	95.779	20.1211
sscle02g016530		SC	S	3.57179	0.0192506	524.313	499.108	35.0949
sscle02g016590		SC	C	1.87137	0.0412501	22.7951	24.7612	67.1438
sscle02g016690		SL	L	1.60984	0.0306029	278.554	228.263	100.064
sscle02g016690		SC	S	1.59009	0.0365257	278.554	228.263	100.064
sscle02g016710	Ctr copper transporter	SL	S	2.63733	0.00142034	132.33	89.6276	643.311
sscle02g016710	Ctr copper transporter	SC	C	2.11457	0.0130434	132.33	89.6276	643.311
sscle02g016890		SL	S	4.52953	2.59763e-05	8.4614	5.55714	133.491
sscle02g016890		SC	C	4.05814	5.48241e-05	8.4614	5.55714	133.491
sscle02g016920	Carboxylesterase, type B	SL	L	4.56633	0.000965889	262.089	179.974	7.28661
sscle02g016920	Carboxylesterase, type B	SC	S	4.45028	0.00138171	262.089	179.974	7.28661
sscle02g017040		SL	S	2.07948	0.00170948	235.392	206.898	856.215
sscle02g017040		SC	C	1.99003	0.00314501	235.392	206.898	856.215
sscle02g017130	Major facilitator superfamily	SL	S	3.14992	0.00172091	19.5675	16.1929	75.7108
sscle02g017130	Major facilitator superfamily	SC	C	2.11394	0.0336988	19.5675	16.1929	75.7108
sscle02g017140	Extracellular membrane protein, CFEM domain	SC	C	4.17546	6.98094e-05	18.5323	16.7652	199.086
sscle02g017140	Extracellular membrane protein, CFEM domain	SL	S	4.07635	5.40246e-05	18.5323	16.7652	199.086
sscle02g017190		SC	C	6.91798	0.000813853	0.923331	1.41919	100.293
sscle02g017190		SL	S	6.13885	0.000334883	0.923331	1.41919	100.293
sscle02g017490		SL	L	5.87972	1.08602e-05	2444.7	2548.7	43.6277
sscle02g017490		SC	S	5.56879	1.48333e-05	2444.7	2548.7	43.6277
sscle02g017580		SL	S	2.53762	0.0159348	33.2748	36.7207	158.364
sscle02g017690		SC	S	1.64821	0.0190676	345.014	279.065	106.877
sscle02g017730	Acyltransferase 3	SL	S	3.01729	0.000215576	19.2779	17.3269	129.219
sscle02g017730	Acyltransferase 3	SC	C	2.87456	0.000429997	19.2779	17.3269	129.219
sscle02g017880		SL	S	2.47144	0.00342486	1.85087	1.19375	4.92008
sscle02g018450	Cys/Met metabolism, pyridoxal phosphate-dependent enzyme	SC	S	3.02615	0.0262415	242.11	30.9776	15.835
sscle02g018470		SL	S	1.49439	0.0213464	45.4278	40.2654	103.154
sscle02g018560		SL	L	3.21059	0.000407656	898.805	816.812	112.176
sscle02g018560		SC	S	2.76924	0.00137915	898.805	816.812	112.176
sscle02g018610	Glycoside hydrolase, family 28	SC	S	5.62355	0.0163273	66.7216	37.6334	0.759478
sscle02g018610	Glycoside hydrolase, family 28	SL	L	4.82047	0.0379883	66.7216	37.6334	0.759478
sscle02g018680	Multicopper oxidase, type 3	SL	S	4.1291	0.000687097	7.45841	13.2265	72.5233
sscle02g018680	Multicopper oxidase, type 3	SC	C	3.35263	0.00237301	7.45841	13.2265	72.5233
sscle02g018810		SC	C	4.6829	0.00194005	0.10907	0.919166	10.9882
sscle02g018810		SL	S	3.14981	0.00365413	0.10907	0.919166	10.9882
sscle02g018820	Glycoside hydrolase, family 28	SL	L	10.2739	0.00154669	11.2031	148.328	0.233349
sscle02g018820	Glycoside hydrolase, family 28	CL	L	7.0414	0.00286954	11.2031	148.328	0.233349
sscle02g018890		SC	C	1.96048	0.022773	9.66767	8.17263	29.5301
sscle02g018890		SL	S	1.85844	0.025931	9.66767	8.17263	29.5301
sscle02g019070	Major facilitator superfamily	SC	S	2.83946	0.00314186	667.791	418.787	84.0942
sscle02g019070	Major facilitator superfamily	SL	L	2.50778	0.00863412	667.791	418.787	84.0942
sscle02g019140		SL	S	6.17802	9.54839e-05	14.3259	14.207	543.232
sscle02g019140		SC	C	4.78298	0.00034407	14.3259	14.207	543.232
sscle02g019240	Heterokaryon incompatibility	SC	C	3.07162	0.0262415	0.768685	0.982803	5.70702
sscle02g019240	Heterokaryon incompatibility	SL	S	2.9554	0.0245973	0.768685	0.982803	5.70702
sscle02g019250	Male sterility, NAD-binding	SL	S	2.56918	0.0139686	2.3794	1.80868	8.3749
sscle02g019250	Male sterility, NAD-binding	SC	C	2.16892	0.0449011	2.3794	1.80868	8.3749
sscle02g019280	Cytochrome P450	SL	S	2.52849	0.00768659	4.25562	2.34607	12.9369
sscle02g019280	Cytochrome P450	SC	C	2.05791	0.0354585	4.25562	2.34607	12.9369
sscle02g019490	SGNH hydrolase-type esterase domain	SL	L	4.27701	0.000205597	503.047	388.707	26.3733
sscle02g019490	SGNH hydrolase-type esterase domain	SC	S	3.83703	0.000475124	503.047	388.707	26.3733
sscle02g019500	IBR domain	SL	S	9.71805	0.000467718	0.358583	0.0663183	18.7657
sscle02g019500	IBR domain	SC	C	2.78664	0.0288398	0.358583	0.0663183	18.7657
sscle02g019510		SL	S	4.75089	0.00481962	3.08765	0.637437	11.1086
sscle02g019520	Domain of unknown function DUF4470	SL	S	3.46549	0.0017075	51.0432	25.2665	174.197
sscle02g019550		SL	S	6.81321	0.0214668	0.125724	0.562861	32.4584
sscle02g019550		SC	C	5.32114	0.0457374	0.125724	0.562861	32.4584
sscle02g019560	Cytochrome P450	SL	S	8.25337	0.00957959	0.137981	0.374583	80.4586
sscle02g019560	Cytochrome P450	SC	C	8.16614	0.0214052	0.137981	0.374583	80.4586
sscle02g019570		SL	S	9.33386	0.00999654	0.166023	0.114927	113.071
sscle02g019570		SC	C	8.51018	0.0134951	0.166023	0.114927	113.071
sscle02g019630		SL	S	3.97554	8.17886e-05	5.70235	4.85677	84.7158
sscle02g019630		SC	C	3.73669	0.000188121	5.70235	4.85677	84.7158
sscle02g019790		SL	S	2.72979	0.0392431	0.159481	0.718087	3.08141
sscle02g019860	DapA-like	SL	S	5.0741	0.00130234	8.00782	25.9101	187.736
sscle02g019860	DapA-like	SC	C	4.76545	0.00224741	8.00782	25.9101	187.736
sscle02g020060	Lysophospholipase, catalytic domain	SL	L	5.19298	0.000484567	841.935	603.528	19.944
sscle02g020060	Lysophospholipase, catalytic domain	SC	S	4.76503	0.000881762	841.935	603.528	19.944
sscle02g020180	GDP/GTP exchange factor Sec2, N-terminal	SC	C	1.80147	0.013384	82.9059	111.69	259.113
sscle02g020660		SL	S	5.92448	5.38632e-05	4.82833	2.14377	89.1538
sscle02g020660		SC	C	4.60405	0.000109003	4.82833	2.14377	89.1538
sscle02g020750	Zn(2)-C6 fungal-type DNA-binding domain	SC	C	2.51347	0.0171916	38.813	85.6795	128.595
sscle02g020950	ABC transporter type 1, transmembrane domain	SL	S	3.47946	0.00024423	3.5564	3.25907	32.6947
sscle02g020950	ABC transporter type 1, transmembrane domain	SC	C	3.37256	0.000505875	3.5564	3.25907	32.6947
sscle02g021040	FAD linked oxidase, N-terminal	SL	L	7.47137	6.80017e-06	208.796	612.885	4.12672
sscle02g021040	FAD linked oxidase, N-terminal	SC	S	5.28551	3.15451e-05	208.796	612.885	4.12672
sscle02g021040	FAD linked oxidase, N-terminal	CL	L	2.18586	0.0382182	208.796	612.885	4.12672
sscle02g021090	FMN-dependent dehydrogenase	SC	S	1.6817	0.0303561	397.567	282.185	107.708
sscle02g021090	FMN-dependent dehydrogenase	SL	L	1.6509	0.03659	397.567	282.185	107.708
sscle02g021110	Major facilitator, sugar transporter-like	SL	L	3.49587	0.00343623	231.415	234.317	20.1775
sscle02g021110	Major facilitator, sugar transporter-like	SC	S	2.76896	0.0216404	231.415	234.317	20.1775
sscle02g021320	Basic-leucine zipper domain	SL	S	1.84166	0.00177247	117.399	105.323	369.321
sscle02g021320	Basic-leucine zipper domain	SC	C	1.76657	0.00349712	117.399	105.323	369.321
sscle02g021410		SL	S	2.45493	0.00561738	8.13608	10.8936	42.2039
sscle02g021410		SC	C	2.06996	0.0327525	8.13608	10.8936	42.2039
sscle02g021650		SC	C	6.91377	0.00246265	0.0379147	0.287312	3.86313
sscle02g021650		SL	S	4.45746	0.0149242	0.0379147	0.287312	3.86313
sscle02g021660		SC	C	4.89833	0.00456589	0.670197	0.932615	11.0614
sscle02g021660		SL	S	4.22644	0.00540396	0.670197	0.932615	11.0614
sscle02g021680	Major facilitator superfamily	SL	L	4.0657	0.000428046	113.336	278.308	12.0189
sscle02g021680	Major facilitator superfamily	SC	S	2.83374	0.00851725	113.336	278.308	12.0189
sscle02g021790		SL	L	2.70369	0.0201148	17.7245	12.8402	2.66952
sscle02g021940	AMP-dependent synthetase/ligase	SL	S	2.33096	0.00301586	3.17848	5.62264	17.7513
sscle02g021940	AMP-dependent synthetase/ligase	SC	C	2.10644	0.0115574	3.17848	5.62264	17.7513
sscle02g022100		SC	C	3.65281	0.00214502	0.905659	1.85915	11.4492
sscle02g022100		SL	S	3.15119	0.0019821	0.905659	1.85915	11.4492
sscle02g022120		CL	C	6.8353	0.035149	0.293797	0.00540386	1.29339
sscle02g022120		SL	S	6.28282	0.00379899	0.293797	0.00540386	1.29339
sscle02g022130	DJ-1/PfpI	CL	C	9.28455	0.000134912	1433.93	3.33891	36.4951
sscle02g022130	DJ-1/PfpI	SC	S	5.58366	3.8708e-05	1433.93	3.33891	36.4951
sscle02g022130	DJ-1/PfpI	SL	S	3.70089	0.0077533	1433.93	3.33891	36.4951
sscle02g022170	Major facilitator, sugar transporter-like	SL	L	4.54798	0.00230318	257.014	295.135	19.7885
sscle02g022170	Major facilitator, sugar transporter-like	SC	S	3.04555	0.0352451	257.014	295.135	19.7885
sscle03g022180	Heterokaryon incompatibility	SL	S	2.8042	0.00458455	0.351941	1.83572	14.1999
sscle03g022180	Heterokaryon incompatibility	SC	C	2.53785	0.0159075	0.351941	1.83572	14.1999
sscle03g022380	NADH:flavin oxidoreductase/NADH oxidase, N-terminal	SC	S	3.89364	9.08758e-05	363.529	43.2288	21.7472
sscle03g022380	NADH:flavin oxidoreductase/NADH oxidase, N-terminal	CL	C	2.71412	0.00815165	363.529	43.2288	21.7472
sscle03g022500	Putative threonine/serine exporter	SC	S	2.32284	0.00498845	57.5189	63.0775	14.936
sscle03g022500	Putative threonine/serine exporter	SL	L	2.13331	0.00980733	57.5189	63.0775	14.936
sscle03g022640		SL	L	2.31727	0.0119454	46.6595	71.8629	9.13428
sscle03g022640		SC	S	2.02187	0.0473462	46.6595	71.8629	9.13428
sscle03g022650	Cytochrome P450	SC	C	4.4021	0.00121233	0.135172	1.05173	14.5081
sscle03g022650	Cytochrome P450	SL	S	3.63628	0.000841776	0.135172	1.05173	14.5081
sscle03g022660	Short-chain dehydrogenase/reductase SDR	SC	C	3.56638	0.0269817	0.832282	1.28333	10.6351
sscle03g022660	Short-chain dehydrogenase/reductase SDR	SL	S	3.44883	0.0154111	0.832282	1.28333	10.6351
sscle03g022690	Alpha/beta hydrolase fold-1	SC	C	2.34315	0.00503614	1.58892	1.66831	8.6576
sscle03g022690	Alpha/beta hydrolase fold-1	SL	S	2.09401	0.00665451	1.58892	1.66831	8.6576
sscle03g022710		SL	S	2.3676	0.00631672	9.71471	9.78234	41.6864
sscle03g022710		SC	C	2.35345	0.0085417	9.71471	9.78234	41.6864
sscle03g022770	Glycoside hydrolase family 31, N-terminal domain	SL	L	2.47671	0.04193	40.0951	47.5139	7.34226
sscle03g022890	3-beta hydroxysteroid dehydrogenase/isomerase	SC	C	2.67384	0.0116099	4.3553	4.93295	18.461
sscle03g022950	Major facilitator, sugar transporter-like	SL	S	5.14696	0.0182683	0.0162927	0.157179	1.65592
sscle03g022950	Major facilitator, sugar transporter-like	SC	C	4.61523	0.0344043	0.0162927	0.157179	1.65592
sscle03g022990	DapA-like	SL	L	2.22263	0.020043	12.8848	15.7829	3.1006
sscle03g023030	Multicopper oxidase, type 2	SC	S	4.65932	0.0167968	128.733	68.209	11.722
sscle03g023160	Arrestin-like, N-terminal	SC	C	2.8524	0.0124408	12.3372	13.6806	71.9489
sscle03g023160	Arrestin-like, N-terminal	SL	S	2.71715	0.011816	12.3372	13.6806	71.9489
sscle03g023350	Alpha-L-arabinofuranosidase, C-terminal	SL	L	3.80249	0.000178605	116.65	151.89	15.9693
sscle03g023350	Alpha-L-arabinofuranosidase, C-terminal	SC	S	2.66896	0.00370681	116.65	151.89	15.9693
sscle03g023360	Major facilitator, sugar transporter-like	SL	L	4.38268	0.000100756	109.125	165.734	11.0298
sscle03g023360	Major facilitator, sugar transporter-like	SC	S	2.91598	0.0029863	109.125	165.734	11.0298
sscle03g023370		SL	S	1.68858	0.0487484	25.8722	30.3194	79.1743
sscle03g023410	Major facilitator superfamily	SL	S	3.3682	0.00130959	2.23046	1.21539	9.25647
sscle03g023410	Major facilitator superfamily	SC	C	2.04955	0.0369903	2.23046	1.21539	9.25647
sscle03g023420		SL	S	3.87475	0.00483591	0.0967248	0.335208	2.978
sscle03g023420		SC	C	2.78074	0.0352451	0.0967248	0.335208	2.978
sscle03g023450		SC	C	2.10658	0.0399379	28.3405	32.5903	105.901
sscle03g023490	NADP-dependent oxidoreductase domain	SL	L	2.52881	0.000107263	127.15	130.158	30.0743
sscle03g023490	NADP-dependent oxidoreductase domain	SC	S	1.9868	0.00156815	127.15	130.158	30.0743
sscle03g023650		SL	L	8.04403	0.000244677	815.609	2291.91	5.45923
sscle03g023650		SC	S	6.47334	0.000912729	815.609	2291.91	5.45923
sscle03g023660	Cellulose-binding domain, fungal	SL	L	10.2338	0.00141433	366.418	674.456	0.705592
sscle03g023660	Cellulose-binding domain, fungal	SC	S	8.27361	0.00565444	366.418	674.456	0.705592
sscle03g023730	Alcohol dehydrogenase, N-terminal	SC	S	3.00668	0.000232066	116.848	68.5792	14.2547
sscle03g023730	Alcohol dehydrogenase, N-terminal	SL	L	2.77763	0.000371098	116.848	68.5792	14.2547
sscle03g023780	Carboxylesterase, type B	SL	L	6.57696	5.14484e-05	107.193	559.026	9.07312
sscle03g023780	Carboxylesterase, type B	CL	L	4.05368	0.00437049	107.193	559.026	9.07312
sscle03g023780	Carboxylesterase, type B	SC	S	2.52328	0.0468629	107.193	559.026	9.07312
sscle03g023810		SL	S	2.96127	0.003192	142.601	54.7268	354.281
sscle03g023840		SL	S	3.84197	0.00562623	136.14	26.5032	757.641
sscle03g023880	Amino acid permease/ SLC12A domain	SC	C	5.63295	3.16466e-05	7.30436	16.8725	349.175
sscle03g023880	Amino acid permease/ SLC12A domain	SL	S	4.95253	2.68206e-05	7.30436	16.8725	349.175
sscle03g023890	Peptidase C2, calpain, catalytic domain	SL	S	3.09391	0.0120591	1.96116	1.0283	8.87611
sscle03g023890	Peptidase C2, calpain, catalytic domain	SC	C	2.42048	0.0400309	1.96116	1.0283	8.87611
sscle03g023910	Rieske [2Fe-2S] iron-sulphur domain	SL	L	1.82663	0.00872365	197.496	303.204	77.276
sscle03g024000		SC	S	4.77512	0.000526113	3275.2	2583.24	157.186
sscle03g024000		SL	L	4.14841	0.00120104	3275.2	2583.24	157.186
sscle03g024010		SL	S	2.53204	0.00121409	14.7516	17.2926	79.6937
sscle03g024010		SC	C	2.37415	0.00316667	14.7516	17.2926	79.6937
sscle03g024050		SC	S	3.43179	0.00185495	28.5717	28.7071	2.48492
sscle03g024050		SL	L	3.37204	0.00166514	28.5717	28.7071	2.48492
sscle03g024060		SC	S	4.16247	0.00226621	2431.91	2596.66	129.403
sscle03g024060		SL	L	4.08622	0.00263131	2431.91	2596.66	129.403
sscle03g024200		SC	S	2.89366	0.0001124	334.906	279.343	44.2444
sscle03g024200		SL	L	2.42848	0.000485381	334.906	279.343	44.2444
sscle03g024220		SC	S	3.87655	0.00303886	7.98485	3.97812	0.522728
sscle03g024220		SL	L	2.96006	0.022436	7.98485	3.97812	0.522728
sscle03g024240		SL	L	2.28159	0.00481962	74.4485	65.7391	17.9753
sscle03g024240		SC	S	1.86742	0.0392656	74.4485	65.7391	17.9753
sscle03g024510		SL	S	2.72658	0.00521616	25.0588	24.5618	87.0236
sscle03g024710	Cellulose-binding domain, fungal	SL	L	6.04007	0.00175087	170.61	415.66	5.26321
sscle03g024710	Cellulose-binding domain, fungal	SC	S	3.68152	0.0464918	170.61	415.66	5.26321
sscle03g024760	DapA-like	SL	L	7.68327	2.30361e-05	602.041	532.949	3.54592
sscle03g024760	DapA-like	SC	S	7.35356	3.43775e-05	602.041	532.949	3.54592
sscle03g024780	Oxidoreductase, N-terminal	SL	L	3.36269	0.000169257	425.173	374.282	44.4061
sscle03g024780	Oxidoreductase, N-terminal	SC	S	3.19955	0.000281421	425.173	374.282	44.4061
sscle03g024790		SC	C	9.221	0.00523171	0.763123	11.2277	731.071
sscle03g024790		SL	S	5.75804	0.00114055	0.763123	11.2277	731.071
sscle03g024800	Alcohol dehydrogenase, N-terminal	SL	S	4.77862	0.00202713	12.4485	6.94611	246.665
sscle03g024800	Alcohol dehydrogenase, N-terminal	SC	C	4.01748	0.00548295	12.4485	6.94611	246.665
sscle03g024830	AMP-dependent synthetase/ligase	SC	C	2.36018	0.0124293	0.925877	1.18719	5.12289
sscle03g024830	AMP-dependent synthetase/ligase	SL	S	2.25316	0.0100355	0.925877	1.18719	5.12289
sscle03g024840		SC	C	4.63175	0.0155827	0.337696	0.69975	6.82679
sscle03g024840		SL	S	3.69139	0.0182324	0.337696	0.69975	6.82679
sscle03g024850		SL	S	2.26752	0.0167321	1.55289	1.7834	8.0865
sscle03g024860		SL	L	4.95047	5.27016e-05	3.34112	51.8073	2.37966
sscle03g024860		CL	L	4.45867	0.0018149	3.34112	51.8073	2.37966
sscle03g025000	O-methyltransferase, family 2	SC	C	3.68928	0.00372893	33.485	67.6216	704.454
sscle03g025000	O-methyltransferase, family 2	SL	S	3.50747	0.00430789	33.485	67.6216	704.454
sscle03g025010		SL	S	3.44391	0.00394916	0.734125	6.40163	85.0263
sscle03g025010		SC	C	3.35385	0.0114824	0.734125	6.40163	85.0263
sscle03g025080	NDT80 DNA-binding domain	SL	S	1.64094	0.0120474	362.829	286.083	774.686
sscle03g025110	Cytochrome b5-like heme/steroid binding domain	SL	L	1.96112	0.0156754	31.8667	25.1446	5.77002
sscle03g025110	Cytochrome b5-like heme/steroid binding domain	SC	S	1.9395	0.0209121	31.8667	25.1446	5.77002
sscle03g025370		SC	S	2.13636	0.00102102	33.2762	27.0431	7.07547
sscle03g025370		SL	L	2.11092	0.000876207	33.2762	27.0431	7.07547
sscle03g025620	Glycoside hydrolase, family 27	SL	L	3.91431	8.69595e-05	178.681	219.564	18.6622
sscle03g025620	Glycoside hydrolase, family 27	SC	S	2.82485	0.00136618	178.681	219.564	18.6622
sscle03g025630	Alpha/beta hydrolase fold-1	SL	S	2.42334	0.025055	4.11681	2.02135	9.48062
sscle03g025740	Marvel domain	SL	S	4.66519	0.00207321	0.176875	0.466466	7.17753
sscle03g025740	Marvel domain	SC	C	2.88153	0.0209424	0.176875	0.466466	7.17753
sscle03g025750		SC	S	5.13372	2.13668e-05	131.905	122.177	4.89763
sscle03g025750		SL	L	4.85596	2.55105e-05	131.905	122.177	4.89763
sscle03g026130		SL	S	2.97787	0.00408814	3.39935	4.80952	24.2916
sscle03g026130		SC	C	2.55764	0.0132041	3.39935	4.80952	24.2916
sscle03g026170		SC	C	1.79893	0.00234329	43.1014	57.0622	137.367
sscle03g026170		SL	S	1.43111	0.0395606	43.1014	57.0622	137.367
sscle03g026490	NAD-dependent epimerase/dehydratase, N-terminal domain	CL	C	4.35357	0.00360115	15.9337	0.728309	5.60288
sscle03g026490	NAD-dependent epimerase/dehydratase, N-terminal domain	SL	S	2.64873	0.0175689	15.9337	0.728309	5.60288
sscle03g026500	Glycosyl hydrolase family 26 domain	SL	S	3.28122	7.595e-05	11.1852	11.6753	96.2211
sscle03g026500	Glycosyl hydrolase family 26 domain	SC	C	3.16941	0.000147418	11.1852	11.6753	96.2211
sscle03g026510		SL	S	7.14374	3.84525e-05	0.932469	0.41364	45.1839
sscle03g026510		SC	C	5.77536	5.972e-05	0.932469	0.41364	45.1839
sscle03g026590	Glycoside hydrolase family 12	SL	L	8.89167	0.00513933	23.107	95.3451	0.236614
sscle03g026590	Glycoside hydrolase family 12	CL	L	4.6104	0.0226849	23.107	95.3451	0.236614
sscle03g026830	Isochorismatase-like	SL	S	1.92593	0.0120701	233.157	159.351	570.054
sscle03g026860	Pectinesterase, catalytic	SC	S	6.397	0.000199327	204.083	160.64	2.69311
sscle03g026860	Pectinesterase, catalytic	SL	L	6.14043	0.000215576	204.083	160.64	2.69311
sscle03g026960	Glycoside hydrolase, family 5	SL	L	6.19992	0.000207276	3339.68	4733.18	58.7399
sscle03g026960	Glycoside hydrolase, family 5	SC	S	5.20979	0.000519566	3339.68	4733.18	58.7399
sscle03g026980	NRAMP family	SL	L	2.14974	0.000250593	111.983	170.699	40.6066
sscle03g026980	NRAMP family	SC	S	1.58295	0.0122363	111.983	170.699	40.6066
sscle03g027080		SL	S	2.41036	0.000965889	12.2768	10.9751	44.3441
sscle03g027430	Alcohol dehydrogenase, C-terminal	SC	S	3.20902	0.0262415	9.00001	8.53464	1.15435
sscle03g027440	Zn(2)-C6 fungal-type DNA-binding domain	SC	S	1.7693	0.00372893	132.705	99.3338	36.7904
sscle03g027440	Zn(2)-C6 fungal-type DNA-binding domain	SL	L	1.48973	0.032444	132.705	99.3338	36.7904
sscle03g027450		SC	C	3.83563	3.78946e-05	15.6721	29.2637	175.971
sscle03g027450		SL	S	2.75112	0.000177949	15.6721	29.2637	175.971
sscle03g027470		SC	C	2.4176	0.0474279	0.165763	1.91221	4.18208
sscle03g027520		SC	C	5.95607	0.00655501	0.0273851	0.151074	1.92712
sscle03g027530	Transcriptional regulator PAI 2-type	SC	S	2.85615	0.0241521	45.3317	10.038	3.74284
sscle03g027620	Mechanosensitive ion channel MscS	SC	C	2.7188	0.00409934	16.6567	23.4307	110.727
sscle03g027620	Mechanosensitive ion channel MscS	SL	S	2.53554	0.00450892	16.6567	23.4307	110.727
sscle03g027750		SC	S	1.94775	0.0221261	174.007	201.04	49.8541
sscle03g027760	Nitronate monooxygenase	SL	L	2.20985	0.000432349	370.279	360.488	81.1336
sscle03g027760	Nitronate monooxygenase	SC	S	2.11411	0.000772153	370.279	360.488	81.1336
sscle03g027790	Adenosine/AMP deaminase domain	SL	S	1.86478	0.0131691	23.5821	25.8901	81.0783
sscle03g027790	Adenosine/AMP deaminase domain	SC	C	1.75153	0.0311319	23.5821	25.8901	81.0783
sscle03g027930		SC	C	3.53683	0.0164656	0.0425426	0.329224	1.62779
sscle03g027970	Pectinesterase, catalytic	SL	L	5.58675	1.85389e-05	322.029	302.559	9.47027
sscle03g027970	Pectinesterase, catalytic	SC	S	5.16014	3.33796e-05	322.029	302.559	9.47027
sscle03g028010	Sodium/calcium exchanger membrane region	SL	S	2.59856	0.000472936	35.4226	25.2002	168.068
sscle03g028010	Sodium/calcium exchanger membrane region	SC	C	2.38362	0.00136831	35.4226	25.2002	168.068
sscle03g028250		SC	C	3.0414	0.00344789	2.59963	3.38334	15.2233
sscle03g028250		SL	S	2.8434	0.00380716	2.59963	3.38334	15.2233
sscle03g028320	Hydroxyacylglutathione hydrolase, C-terminal domain	SL	L	1.92641	0.00105114	246.588	236.841	60.3849
sscle03g028320	Hydroxyacylglutathione hydrolase, C-terminal domain	SC	S	1.8522	0.00198032	246.588	236.841	60.3849
sscle03g028450	Phosphoesterase	SC	S	4.99558	1.98293e-05	379.929	280.973	11.2943
sscle03g028450	Phosphoesterase	SL	L	4.55539	3.15577e-05	379.929	280.973	11.2943
sscle03g028510		SC	S	5.64039	0.0375922	434.279	467.008	22.2267
sscle03g028610	Alpha-amylase, domain of unknown function DUF1966, C-terminal	SC	S	2.37594	0.00242483	51.0213	33.6416	9.95926
sscle03g028610	Alpha-amylase, domain of unknown function DUF1966, C-terminal	SL	L	2.05282	0.00907283	51.0213	33.6416	9.95926
sscle03g028620		SL	S	5.33054	0.00232325	0.764189	0.361541	9.69328
sscle03g028620		SC	C	3.75436	0.00895338	0.764189	0.361541	9.69328
sscle03g028630		SL	S	4.64596	0.00537503	0.148101	0.380532	9.92296
sscle03g028630		SC	C	3.8222	0.0179678	0.148101	0.380532	9.92296
sscle03g028640	Major facilitator superfamily	SC	C	5.96873	0.0067454	0.171898	0.685555	14.1874
sscle03g028640	Major facilitator superfamily	SL	S	4.00525	0.00694216	0.171898	0.685555	14.1874
sscle03g028650		SL	S	4.26688	1.63579e-05	6.88241	5.00172	107.969
sscle03g028650		SC	C	3.69623	4.43417e-05	6.88241	5.00172	107.969
sscle03g028660	MmgE/PrpD	SL	S	2.04532	0.00149216	4.09533	4.0777	17.0977
sscle03g028660	MmgE/PrpD	SC	C	2.02213	0.00290194	4.09533	4.0777	17.0977
sscle03g028670	Citrate synthase	SL	S	4.19405	1.84761e-05	5.91371	4.26078	75.4073
sscle03g028670	Citrate synthase	SC	C	3.8046	3.8708e-05	5.91371	4.26078	75.4073
sscle03g028680	Phosphatidylethanolamine-binding protein PEBP	SL	S	4.06087	4.51205e-05	3.91015	4.55211	67.6402
sscle03g028680	Phosphatidylethanolamine-binding protein PEBP	SC	C	3.72394	0.000111141	3.91015	4.55211	67.6402
sscle03g028710	Crotonase superfamily	SL	L	1.87338	0.00324183	132.076	137.59	35.3451
sscle03g028710	Crotonase superfamily	SC	S	1.73329	0.00947977	132.076	137.59	35.3451
sscle03g028790		SL	S	1.95655	0.00849516	117.797	93.5247	349.915
sscle03g028790		SC	C	1.85903	0.0163273	117.797	93.5247	349.915
sscle03g028840		SC	C	6.43545	0.00161314	0.0963126	0.64559	7.84365
sscle03g028840		SL	S	4.71911	0.00221697	0.0963126	0.64559	7.84365
sscle03g029400		SL	L	1.84744	0.0277775	31.3653	21.7971	7.5213
sscle03g029420	Major facilitator superfamily	SL	S	3.79618	0.00101057	32.1837	35.8121	346.588
sscle03g029420	Major facilitator superfamily	SC	C	3.40257	0.00290194	32.1837	35.8121	346.588
sscle03g029460	von Willebrand factor, type A	SC	C	3.13342	0.0217142	1.14657	2.08098	7.44244
sscle03g029500	Aminoglycoside phosphotransferase	SC	C	2.5372	0.0163273	2.31186	3.53788	12.2907
sscle03g029500	Aminoglycoside phosphotransferase	SL	S	2.24581	0.020043	2.31186	3.53788	12.2907
sscle03g029660		SL	S	3.93563	0.00457198	19.5843	12.5873	144.33
sscle03g029660		SC	C	2.7874	0.0397984	19.5843	12.5873	144.33
sscle03g029740		SL	S	3.2824	0.0216059	361.328	430.216	1512.03
sscle03g029840	Pumilio RNA-binding repeat	SL	S	2.16958	0.000452702	39.56	42.2471	163.607
sscle03g029840	Pumilio RNA-binding repeat	SC	C	2.04611	0.00108726	39.56	42.2471	163.607
sscle03g029850		SC	C	1.9262	0.00394816	25.0335	23.7138	73.9653
sscle03g029850		SL	S	1.9175	0.00307769	25.0335	23.7138	73.9653
sscle03g030000	Alpha/beta hydrolase fold-3	SC	C	2.23603	0.0258217	61.1622	105.065	251.909
sscle03g030000	Alpha/beta hydrolase fold-3	SL	S	2.14041	0.0319953	61.1622	105.065	251.909
sscle03g030100		SC	C	7.37776	8.57898e-05	4.35838	3.23794	598.037
sscle03g030100		SL	S	7.15029	4.05138e-05	4.35838	3.23794	598.037
sscle03g030110	Ribonuclease T2-like	SC	S	3.76004	0.0325649	277.021	98.5786	11.6745
sscle03g030110	Ribonuclease T2-like	SL	L	3.46904	0.049725	277.021	98.5786	11.6745
sscle03g030130	Alpha/beta hydrolase fold-3	SC	S	2.18558	0.00139543	39.7801	19.081	8.09341
sscle03g030460	Peptidase M24, structural domain	SC	S	3.47128	0.00494569	713.24	104.163	44.4618
sscle03g030470		SL	L	4.32364	0.000942045	19.7345	58.8834	3.04693
sscle03g030470		SC	S	2.77929	0.0369131	19.7345	58.8834	3.04693
sscle03g030530	Lactonase, 7-bladed beta propeller	SL	L	5.379	1.6832e-05	838.383	590.899	20.0967
sscle03g030530	Lactonase, 7-bladed beta propeller	SC	S	5.33417	1.82427e-05	838.383	590.899	20.0967
sscle03g030560	Short-chain dehydrogenase/reductase SDR	SL	S	1.90832	0.00105386	26.0301	25.2429	82.2865
sscle03g030560	Short-chain dehydrogenase/reductase SDR	SC	C	1.6322	0.0091595	26.0301	25.2429	82.2865
sscle03g030660	Saccharopine dehydrogenase, C-terminal	SC	S	1.85611	0.006346	208.542	117.914	62.6545
sscle03g030730		SC	S	2.05888	0.000282704	172.872	141.062	39.6535
sscle03g030730		SL	L	1.80924	0.0009962	172.872	141.062	39.6535
sscle03g030810	Major facilitator superfamily	SC	S	5.95058	0.02035	92.6003	47.3428	3.32655
sscle03g030810	Major facilitator superfamily	SL	L	4.99751	0.0492197	92.6003	47.3428	3.32655
sscle03g030870		CL	L	6.65718	0.0024757	0.21114	88.6349	3.96123
sscle03g030870		SL	L	5.14028	5.05837e-05	0.21114	88.6349	3.96123
sscle03g031100	FAD/NAD(P)-binding domain	SC	S	3.54044	0.00348432	6.80717	3.72575	0.893179
sscle03g031470	Scytalone dehydratase	SL	S	6.34032	0.000164768	5.19363	6.33105	294.064
sscle03g031470	Scytalone dehydratase	SC	C	5.30422	0.000334782	5.19363	6.33105	294.064
sscle03g031480	Short-chain dehydrogenase/reductase SDR	SL	S	7.23943	0.000268045	4.02348	5.40477	431.786
sscle03g031480	Short-chain dehydrogenase/reductase SDR	SC	C	6.20002	0.000518502	4.02348	5.40477	431.786
sscle03g031540		SL	S	3.31509	0.0127707	25.4887	24.5189	115.197
sscle03g031720		SC	C	3.15282	0.0334393	1.3215	4.87309	11.2775
sscle03g031790		SL	S	2.92634	0.011059	36.6727	34.5406	245.123
sscle03g031810		SL	S	4.99246	0.000613665	213.373	180.791	5857.42
sscle03g031810		SC	C	4.71015	0.0010692	213.373	180.791	5857.42
sscle03g031820		SL	S	5.50185	0.000407656	54.8104	45.9972	1696.2
sscle03g031820		SC	C	4.86	0.00108774	54.8104	45.9972	1696.2
sscle03g031830	Alpha/beta hydrolase fold-1	SL	S	7.52024	0.000205694	8.33937	8.42702	1475.86
sscle03g031830	Alpha/beta hydrolase fold-1	SC	C	6.83039	0.000505875	8.33937	8.42702	1475.86
sscle03g031840	Isochorismatase-like	SC	C	9.55082	0.000692547	0.238818	0.720662	288.882
sscle03g031840	Isochorismatase-like	SL	S	8.0937	0.000198353	0.238818	0.720662	288.882
sscle03g031860	Tyrosinase copper-binding domain	SC	C	4.87607	0.0081904	1.19863	2.2591	34.1674
sscle03g031860	Tyrosinase copper-binding domain	SL	S	4.25703	0.00522202	1.19863	2.2591	34.1674
sscle03g031890	Chitin synthesis regulation, Congo red resistance, RCR protein	SC	C	2.0836	0.00948816	41.1958	43.8139	165.354
sscle03g031890	Chitin synthesis regulation, Congo red resistance, RCR protein	SL	S	2.01607	0.0105333	41.1958	43.8139	165.354
sscle03g031900		SL	S	2.09861	0.00380677	50.8761	18.4799	73.1167
sscle04g032050	Major facilitator, sugar transporter-like	SL	L	4.84576	0.000415816	321.058	455.867	14.8519
sscle04g032050	Major facilitator, sugar transporter-like	SC	S	3.93437	0.00195501	321.058	455.867	14.8519
sscle04g032210	Transcription factor domain, fungi	SL	S	3.7431	5.40246e-05	2.14022	1.37514	14.9791
sscle04g032210	Transcription factor domain, fungi	SC	C	2.6615	0.000438123	2.14022	1.37514	14.9791
sscle04g032270	Potassium transporter Kch	SC	C	2.14133	0.00194148	18.4537	22.8495	61.6141
sscle04g032270	Potassium transporter Kch	SL	S	1.59769	0.0277662	18.4537	22.8495	61.6141
sscle04g032290	Integrase, catalytic core	SC	S	1.85181	0.00564595	42.8998	34.9092	11.8567
sscle04g032290	Integrase, catalytic core	SL	L	1.66826	0.0172145	42.8998	34.9092	11.8567
sscle04g032340		SC	C	5.17533	0.000316875	50.7965	70.3326	1865.79
sscle04g032340		SL	S	5.072	0.000268045	50.7965	70.3326	1865.79
sscle04g032400	Alpha/beta hydrolase fold-3	SL	L	2.99359	0.011816	59.4976	107.903	9.69259
sscle04g032400	Alpha/beta hydrolase fold-3	SC	S	2.96722	0.0145834	59.4976	107.903	9.69259
sscle04g032440	Bromo adjacent homology (BAH) domain	SL	S	4.50569	0.0417342	0.0572108	0.103532	1.4731
sscle04g032580		SL	S	2.91249	0.00575039	1.01213	0.321965	2.35606
sscle04g032750	Glycerophosphodiester phosphodiesterase domain	SL	L	1.79281	0.0271269	102.639	85.0399	26.9858
sscle04g032940	DNA binding HTH domain, Psq-type	SC	C	5.41522	0.0473462	0.00540386	0.214804	1.17734
sscle04g032950	Carboxylesterase, type B	SC	S	2.45835	0.0001124	27.3925	22.5755	5.40822
sscle04g032950	Carboxylesterase, type B	SL	L	2.08963	0.000505677	27.3925	22.5755	5.40822
sscle04g032970	Major facilitator superfamily	SL	L	2.18791	0.0203651	1.93555	2.68692	0.671684
sscle04g033040		SL	S	1.80089	0.022436	39.3609	47.4781	124.263
sscle04g033070	PAS domain	SL	S	3.76712	7.75099e-05	43.8364	24.5702	247.469
sscle04g033070	PAS domain	SC	C	2.26804	0.00472724	43.8364	24.5702	247.469
sscle04g033080		SL	S	6.42982	0.00121409	0.00540386	0.0244436	1.99588
sscle04g033080		SC	C	6.09482	0.00194148	0.00540386	0.0244436	1.99588
sscle04g033090		SL	S	4.57946	7.75099e-05	14.1581	13.8019	282.3
sscle04g033090		SC	C	4.26272	0.000171975	14.1581	13.8019	282.3
sscle04g033100	RTA-like protein	SL	S	2.66649	0.00482987	1.82695	3.14974	16.9748
sscle04g033100	RTA-like protein	SC	C	2.65907	0.00948816	1.82695	3.14974	16.9748
sscle04g033130		SL	S	4.86685	0.00134097	18.7268	8.19188	306.256
sscle04g033130		SC	C	2.97508	0.0243503	18.7268	8.19188	306.256
sscle04g033450	Sirtuin family	SL	S	2.42236	0.000595963	17.5978	13.281	70.4118
sscle04g033450	Sirtuin family	SC	C	2.06943	0.00340847	17.5978	13.281	70.4118
sscle04g033460		SC	S	2.50464	0.00530882	17.071	11.9523	2.76491
sscle04g033580		SL	L	1.91301	0.0483658	2.60622	5.23322	1.05511
sscle04g033780	Flavoprotein	SC	S	1.47042	0.0238097	139.814	100.461	46.8216
sscle04g033790		SL	S	4.29831	0.00875029	4.27314	13.0699	65.2805
sscle04g033790		SC	C	3.42839	0.0302396	4.27314	13.0699	65.2805
sscle04g033800		SL	S	5.78266	0.00282528	3.56742	18.7828	191.703
sscle04g033800		SC	C	5.01592	0.00735358	3.56742	18.7828	191.703
sscle04g033810		SC	S	1.72972	0.0182616	32.4891	12.6039	11.2205
sscle04g033820	Cellulose-binding domain, fungal	SL	L	7.78233	0.00098183	544.642	2370.7	7.22355
sscle04g033820	Cellulose-binding domain, fungal	SC	S	5.16944	0.0109064	544.642	2370.7	7.22355
sscle04g033830	Short-chain dehydrogenase/reductase SDR	SL	L	3.1708	0.000159789	245.732	299.85	44.9731
sscle04g033830	Short-chain dehydrogenase/reductase SDR	SC	S	2.29914	0.00280153	245.732	299.85	44.9731
sscle04g033880	Cytochrome P450	SL	L	8.98964	8.75986e-06	283.021	3195.95	7.75736
sscle04g033880	Cytochrome P450	SC	S	4.7762	0.000221798	283.021	3195.95	7.75736
sscle04g033880	Cytochrome P450	CL	L	4.21344	0.00246921	283.021	3195.95	7.75736
sscle04g033890		SL	L	3.57138	5.63277e-05	13.4572	77.509	7.78124
sscle04g033890		CL	L	3.0969	0.0023529	13.4572	77.509	7.78124
sscle04g033990	Acyl transferase	SL	S	8.72208	1.22155e-05	10.9025	13.6027	5312.59
sscle04g033990	Acyl transferase	SC	C	8.43403	1.82427e-05	10.9025	13.6027	5312.59
sscle04g034000	Major facilitator superfamily	SL	S	8.93566	4.55326e-05	2.99091	9.66746	1707.04
sscle04g034000	Major facilitator superfamily	SC	C	8.86471	9.60549e-05	2.99091	9.66746	1707.04
sscle04g034010	Protein of unknown function DUF829, TMEM53	SC	C	7.6587	1.8408e-05	3.96539	11.4706	1243.98
sscle04g034010	Protein of unknown function DUF829, TMEM53	SL	S	7.43883	1.12793e-05	3.96539	11.4706	1243.98
sscle04g034020	Extracellular membrane protein, CFEM domain	SC	C	8.00568	1.82427e-05	0.389393	4.58147	815.045
sscle04g034020	Extracellular membrane protein, CFEM domain	SL	S	7.3665	8.75986e-06	0.389393	4.58147	815.045
sscle04g034030	Cytochrome P450	SC	C	9.27178	6.95027e-05	1.47338	3.51869	1095.53
sscle04g034030	Cytochrome P450	SL	S	8.54242	2.3059e-05	1.47338	3.51869	1095.53
sscle04g034060	Glycoside hydrolase family 12	SL	L	3.7901	6.16827e-05	269.735	333.436	27.2561
sscle04g034060	Glycoside hydrolase family 12	SC	S	2.97715	0.000442047	269.735	333.436	27.2561
sscle04g034150		SL	S	2.38084	0.0431069	146.519	203.318	894.306
sscle04g034160		SL	S	2.2576	0.0294549	221.564	288.239	1161.34
sscle04g034180	ABC transporter-like	SL	S	6.211	0.00356622	0.522971	7.45135	106.869
sscle04g034180	ABC transporter-like	SC	C	4.3523	0.0148256	0.522971	7.45135	106.869
sscle04g034280	Arrestin C-terminal-like domain	SL	S	2.69276	0.00273996	166.618	105.412	720.316
sscle04g034290		SL	S	3.83332	0.00368878	2.7269	1.39547	14.337
sscle04g034290		SC	C	2.81556	0.0217727	2.7269	1.39547	14.337
sscle04g034350	Major intrinsic protein	SL	S	4.89297	7.42616e-06	8.32964	5.93519	150.412
sscle04g034350	Major intrinsic protein	SC	C	4.49083	1.14417e-05	8.32964	5.93519	150.412
sscle04g034370	Glycosyltransferase, DXD sugar-binding motif	SL	S	2.23958	0.0100503	90.6571	67.9696	314.933
sscle04g034380		SL	S	3.45271	0.000886144	5.32025	4.09142	41.7529
sscle04g034380		SC	C	2.73333	0.00485244	5.32025	4.09142	41.7529
sscle04g034420	Peroxisomal biogenesis factor 11	SL	L	2.00989	0.00035706	146.621	152.744	39.3035
sscle04g034420	Peroxisomal biogenesis factor 11	SC	S	1.83136	0.00127034	146.621	152.744	39.3035
sscle04g034430	Major facilitator superfamily	SC	C	3.01437	3.93866e-05	21.603	28.8097	161.62
sscle04g034430	Major facilitator superfamily	SL	S	2.63726	6.60261e-05	21.603	28.8097	161.62
sscle04g034440		SL	S	5.47271	0.000481169	15.9566	34.4362	669.051
sscle04g034440		SC	C	5.10287	0.000967103	15.9566	34.4362	669.051
sscle04g034450		SL	S	7.35225	0.000106917	0.00540386	0.0229101	3.30101
sscle04g034450		SC	C	7.01	0.000158956	0.00540386	0.0229101	3.30101
sscle04g034460		SL	S	4.64114	0.0121017	0.0834722	0.202674	6.81429
sscle04g034460		SC	C	4.27186	0.0153311	0.0834722	0.202674	6.81429
sscle04g034720	Short-chain dehydrogenase/reductase SDR	SL	S	2.00344	0.00266563	277.703	195.328	814.966
sscle04g034750	NADP-dependent oxidoreductase domain	SL	S	3.22605	0.00888733	4.99983	0.653643	7.90531
sscle04g034810		SL	L	6.45372	0.000397872	666.465	991.053	14.742
sscle04g034810		SC	S	4.93468	0.00200623	666.465	991.053	14.742
sscle04g034980	uDENN domain	SC	C	2.05029	0.000974056	88.1096	106.921	325.178
sscle04g034980	uDENN domain	SL	S	1.8402	0.00270937	88.1096	106.921	325.178
sscle04g035010		SL	S	1.88906	0.0203464	33.0917	33.1349	81.6669
sscle04g035020	Haem peroxidase, plant/fungal/bacterial	SC	S	4.87962	0.000490374	657.621	390.055	29.3004
sscle04g035020	Haem peroxidase, plant/fungal/bacterial	SL	L	3.58705	0.00343844	657.621	390.055	29.3004
sscle04g035070	Glycoside hydrolase, family 76	SC	C	2.85409	0.0042856	2.62195	4.55977	23.9536
sscle04g035070	Glycoside hydrolase, family 76	SL	S	2.17733	0.0139807	2.62195	4.55977	23.9536
sscle04g035140	Thioesterase domain	SC	S	2.45226	0.000283134	105.083	83.71	21.3596
sscle04g035140	Thioesterase domain	SL	L	2.03367	0.00152247	105.083	83.71	21.3596
sscle04g035230	RmlD-like substrate binding domain	SL	S	1.98406	0.037632	111.356	169.65	536.527
sscle04g035300	Isopropylmalate dehydrogenase-like domain	SC	S	2.16308	0.0126323	97.4899	59.2163	26.4699
sscle04g035320		SL	S	5.40973	0.0052675	2.20167	0.322799	18.0336
sscle04g035320		SC	C	3.12242	0.0164568	2.20167	0.322799	18.0336
sscle04g035330	Clr5 domain	SL	S	2.15039	0.00271024	4.90398	3.23624	12.2725
sscle04g035340		SL	S	5.62417	0.0102351	0.0954275	0.142632	6.95027
sscle04g035340		SC	C	4.24653	0.0237787	0.0954275	0.142632	6.95027
sscle04g035390	Nucleotide-sugar transporter	SL	S	4.233	0.000334883	0.933689	0.814593	12.0055
sscle04g035390	Nucleotide-sugar transporter	SC	C	4.0666	0.000704173	0.933689	0.814593	12.0055
sscle04g035400	Amino acid/polyamine transporter I	SC	C	3.17581	7.14023e-05	45.3179	51.6218	428.616
sscle04g035400	Amino acid/polyamine transporter I	SL	S	3.12448	6.12154e-05	45.3179	51.6218	428.616
sscle04g035440		SC	S	4.26265	0.000433351	114.708	72.3233	4.26354
sscle04g035440		SL	L	3.95751	0.000627648	114.708	72.3233	4.26354
sscle04g035540		SL	S	6.5724	0.000547929	0.00540386	0.0174542	1.80867
sscle04g035540		SC	C	6.19988	0.000891545	0.00540386	0.0174542	1.80867
sscle04g035560	NAD-dependent epimerase/dehydratase, N-terminal domain	SL	L	3.17207	0.00112217	8.14666	19.7306	1.84442
sscle04g035560	NAD-dependent epimerase/dehydratase, N-terminal domain	SC	S	2.32263	0.0261691	8.14666	19.7306	1.84442
sscle04g035640	Domain of unknown function DUF1929	SL	S	2.80946	0.015119	153.732	245.76	997.274
sscle04g035690	Heterokaryon incompatibility	SL	L	5.60543	0.00358952	5.0899	4.66903	0.0815417
sscle04g035690	Heterokaryon incompatibility	SC	S	5.40903	0.00523171	5.0899	4.66903	0.0815417
sscle04g035710	Alcohol dehydrogenase, C-terminal	SL	S	8.86576	3.04359e-05	0.238708	1.50283	639.253
sscle04g035710	Alcohol dehydrogenase, C-terminal	SC	C	8.60264	7.14023e-05	0.238708	1.50283	639.253
sscle04g035740	Flavodoxin/nitric oxide synthase	SC	C	2.39811	0.000433697	7.41935	5.82974	29.7749
sscle04g035740	Flavodoxin/nitric oxide synthase	SL	S	2.31655	0.000355274	7.41935	5.82974	29.7749
sscle04g035790	Heterokaryon incompatibility	SC	C	2.46557	0.00642334	6.58938	7.71322	39.9169
sscle04g035790	Heterokaryon incompatibility	SL	S	2.4324	0.00481962	6.58938	7.71322	39.9169
sscle04g035810	Protein of unknown function DUF427	SC	S	1.87838	0.00968213	86.38	80.9281	20.1391
sscle04g035810	Protein of unknown function DUF427	SL	L	1.76249	0.0172812	86.38	80.9281	20.1391
sscle04g035830	Pyridoxal phosphate-dependent decarboxylase	SC	S	2.62787	0.000474974	232.736	157.748	46.4899
sscle04g035830	Pyridoxal phosphate-dependent decarboxylase	SL	L	2.04835	0.00469555	232.736	157.748	46.4899
sscle04g035860	Phospholipase/carboxylesterase/thioesterase	SL	L	1.80871	0.0455845	9.91902	8.29451	2.46333
sscle04g035880	Beta-glucuronidase, C-terminal	SL	L	4.74444	0.000312546	254.898	346.913	21.4252
sscle04g035880	Beta-glucuronidase, C-terminal	SC	S	3.25506	0.00480114	254.898	346.913	21.4252
sscle04g035910	Glycoside hydrolase, family 43	SL	L	4.43047	0.00100803	526.008	773.671	40.9183
sscle04g035910	Glycoside hydrolase, family 43	SC	S	3.18938	0.00987732	526.008	773.671	40.9183
sscle04g035930	Beta-glucuronidase, C-terminal	SL	L	4.31661	0.00024853	96.5379	133.982	6.57246
sscle04g035930	Beta-glucuronidase, C-terminal	SC	S	3.35934	0.00214885	96.5379	133.982	6.57246
sscle04g035940		SL	L	2.806	0.000244923	25.6005	26.7385	4.29078
sscle04g035940		SC	S	2.49821	0.00102102	25.6005	26.7385	4.29078
sscle04g035950	Major facilitator superfamily	SL	L	2.77107	0.00142762	73.3539	95.5093	14.4769
sscle04g035950	Major facilitator superfamily	SC	S	2.33479	0.00851725	73.3539	95.5093	14.4769
sscle04g036010		SL	S	1.72892	0.00659912	10.5171	11.7953	40.109
sscle04g036010		SC	C	1.52066	0.0439151	10.5171	11.7953	40.109
sscle04g036020		SC	S	1.79634	0.0352987	78.5492	86.6961	30.2671
sscle04g036160	AMP-binding enzyme C-terminal domain	SL	L	2.77058	0.00119745	71.9933	49.8949	9.40607
sscle04g036160	AMP-binding enzyme C-terminal domain	SC	S	2.71409	0.00188342	71.9933	49.8949	9.40607
sscle04g036270	Acetoacetate decarboxylase	SL	L	6.39499	8.75986e-06	106.049	709.086	11.9581
sscle04g036270	Acetoacetate decarboxylase	CL	L	3.54617	0.00151268	106.049	709.086	11.9581
sscle04g036270	Acetoacetate decarboxylase	SC	S	2.84882	0.00198994	106.049	709.086	11.9581
sscle04g036280		SL	L	3.80255	0.0023416	6.82216	27.8654	1.47018
sscle04g036580		SL	S	3.57564	0.034359	1.99234	0.863979	4.0687
sscle04g036610		SL	L	5.20684	0.000492104	255.173	228.518	4.96184
sscle04g036610		SC	S	5.02266	0.000771498	255.173	228.518	4.96184
sscle04g036620		SC	S	2.95973	0.000557442	195.147	195.853	26.208
sscle04g036620		SL	L	2.58698	0.00152247	195.147	195.853	26.208
sscle04g036640		SL	S	6.434	1.28071e-05	7.6966	4.60998	447.496
sscle04g036640		SC	C	6.01277	1.8408e-05	7.6966	4.60998	447.496
sscle04g036740	Ergosterol biosynthesis ERG4/ERG24	SC	C	4.06586	0.0189106	0.0913072	1.70897	7.08803
sscle04g036740	Ergosterol biosynthesis ERG4/ERG24	SL	S	3.59133	0.0159348	0.0913072	1.70897	7.08803
sscle04g036800		SL	S	5.89339	0.000733627	0.210275	0.673423	21.0981
sscle04g036800		SC	C	4.11337	0.00282463	0.210275	0.673423	21.0981
sscle04g036890		SL	S	8.83951	0.000169257	0.018163	0.0174542	8.35405
sscle04g036890		SC	C	6.87897	0.000907532	0.018163	0.0174542	8.35405
sscle04g036900		SL	S	5.8901	0.00045101	0.00540386	0.00540386	1.12917
sscle04g036900		SC	C	5.40316	0.000907925	0.00540386	0.00540386	1.12917
sscle04g036910		SL	S	5.75651	0.00172059	0.0842637	0.145084	8.3874
sscle04g036910		SC	C	4.74592	0.00308457	0.0842637	0.145084	8.3874
sscle04g036970		SL	L	6.54126	0.00182649	93.7113	139.17	1.20838
sscle04g036970		SC	S	5.88499	0.0042933	93.7113	139.17	1.20838
sscle04g037100	Catechol dioxygenase, N-terminal	SL	L	2.89174	0.00415746	33.5898	73.259	10.983
sscle04g037110		SL	L	2.36398	0.0179496	13.4133	20.7749	4.56905
sscle04g037120	Alpha/beta hydrolase fold-1	SL	L	1.58777	0.047864	11.67	22.5684	7.76512
sscle04g037140	Beta-galactosidase, domain 3	SL	L	3.99372	0.000669268	110.73	98.4301	9.79686
sscle04g037140	Beta-galactosidase, domain 3	SC	S	3.19602	0.0044228	110.73	98.4301	9.79686
sscle04g037240	Alcohol dehydrogenase, N-terminal	CL	C	8.99185	0.0018149	159.694	0.216263	3.0468
sscle04g037240	Alcohol dehydrogenase, N-terminal	SC	S	5.64659	3.8708e-05	159.694	0.216263	3.0468
sscle04g037280	Mg2+ transporter protein, CorA-like/Zinc transport protein ZntB	SC	C	2.922	0.00214094	18.697	24.9172	99.3384
sscle04g037280	Mg2+ transporter protein, CorA-like/Zinc transport protein ZntB	SL	S	2.75335	0.00216123	18.697	24.9172	99.3384
sscle04g037290	Alpha-mannosyltransferase	SL	S	1.95272	0.0131711	16.593	24.1885	72.1604
sscle04g037290	Alpha-mannosyltransferase	SC	C	1.86573	0.0268035	16.593	24.1885	72.1604
sscle04g037330		SL	S	5.69807	0.00906026	0.0379147	0.0225776	0.982761
sscle04g037330		SC	C	4.87514	0.0233887	0.0379147	0.0225776	0.982761
sscle04g037360	Protein of unknown function DUF4267	SC	S	2.31065	0.00033676	92.6618	67.4014	17.9957
sscle04g037360	Protein of unknown function DUF4267	SL	L	1.63403	0.0154487	92.6618	67.4014	17.9957
sscle04g037390		SL	S	2.06664	0.000942045	32.6974	37.3905	134.484
sscle04g037390		SC	C	1.91883	0.00278977	32.6974	37.3905	134.484
sscle04g037410	HTH CenpB-type DNA-binding domain	SL	S	1.72944	0.00303155	12.2857	8.95041	33.4544
sscle04g037410	HTH CenpB-type DNA-binding domain	SC	C	1.52772	0.020257	12.2857	8.95041	33.4544
sscle04g037440		SL	S	4.66519	0.00158206	2.46651	2.15384	28.3823
sscle04g037440		SC	C	3.6975	0.0046759	2.46651	2.15384	28.3823
sscle04g037520		SC	C	1.74398	0.0354395	24.8151	29.1196	73.9796
sscle04g037570	Aminotransferase class V domain	SL	S	3.00808	0.00603678	2.26696	7.35652	21.6333
sscle04g037570	Aminotransferase class V domain	SC	C	2.83356	0.0161306	2.26696	7.35652	21.6333
sscle04g037590	Zn(2)-C6 fungal-type DNA-binding domain	SC	C	3.51271	0.00454096	5.63697	10.0975	48.9925
sscle04g037590	Zn(2)-C6 fungal-type DNA-binding domain	SL	S	3.17986	0.00430498	5.63697	10.0975	48.9925
sscle04g037610		SL	S	1.59073	0.0267015	4.67041	5.41521	14.4474
sscle04g037750		SL	S	5.27506	3.97693e-05	5.71737	8.18831	268.619
sscle04g037750		SC	C	5.00921	7.6827e-05	5.71737	8.18831	268.619
sscle04g037760		SC	C	6.05177	0.000145961	6.92099	9.67808	579.843
sscle04g037760		SL	S	5.97543	8.46148e-05	6.92099	9.67808	579.843
sscle04g037830	Alternative oxidase	SL	S	3.4831	0.000974977	100.792	39.4181	524.379
sscle04g037830	Alternative oxidase	SC	C	2.31967	0.0287434	100.792	39.4181	524.379
sscle04g037900	Heterokaryon incompatibility	SC	C	4.33015	0.00394131	0.654326	0.787987	10.0089
sscle04g037900	Heterokaryon incompatibility	SL	S	4.27025	0.00257264	0.654326	0.787987	10.0089
sscle04g037970	Protein of unknown function DUF3602	SL	S	1.68792	0.0308384	11.6346	13.8353	33.1948
sscle04g038020	Cyanovirin-N	SC	C	4.81019	0.00315855	3.22006	5.62009	37.2248
sscle04g038020	Cyanovirin-N	SL	S	4.25192	0.0041146	3.22006	5.62009	37.2248
sscle04g038090	Flavin reductase like domain	SL	L	1.81852	0.00487649	32.5652	42.6059	14.4918
sscle04g038120		SC	C	3.77719	0.00133279	0.0665092	0.91315	3.24066
sscle04g038120		SL	S	2.33504	0.0125124	0.0665092	0.91315	3.24066
sscle04g038130		SL	S	4.40852	0.028976	1.35699	0.378127	9.56108
sscle04g038190		SL	L	1.90509	0.00708229	148.341	146.892	37.6442
sscle04g038190		SC	S	1.73925	0.021726	148.341	146.892	37.6442
sscle04g038350		SL	L	2.02097	0.0433394	205.645	247.276	50.0259
sscle04g038360	Protein of unknown function DUF1772	SL	L	2.08206	0.00400368	35.9207	91.4355	28.8661
sscle04g038700		SL	L	1.47121	0.0132648	38.7055	35.3677	14.259
sscle04g038950	Mitochondrial substrate/solute carrier	SL	L	1.67921	0.00266563	92.6958	93.8527	35.3399
sscle04g039010		SL	S	6.00259	4.05616e-05	6.12396	5.57538	337.586
sscle04g039010		SC	C	5.41229	7.6827e-05	6.12396	5.57538	337.586
sscle04g039020	FAD linked oxidase, N-terminal	SC	S	2.98474	0.0146839	5.09659	1.3253	0.474231
sscle04g039050		SL	S	2.40361	0.0120694	19.185	7.21032	27.2431
sscle04g039120		SC	C	5.04645	0.0357175	0.0275864	1.2074	4.94806
sscle04g039460		SL	S	4.49288	0.0025537	9.41689	4.52575	103.569
sscle04g039460		SC	C	2.79358	0.0242887	9.41689	4.52575	103.569
sscle04g039680	Cellulose-binding domain, fungal	SL	L	3.71851	0.000479998	122.741	155.588	11.0153
sscle04g039680	Cellulose-binding domain, fungal	SC	S	2.78849	0.00594237	122.741	155.588	11.0153
sscle04g040070	Luciferase-like domain	SL	L	1.94496	0.0189097	15.7852	18.1665	5.52824
sscle04g040220	GPCR, family 2, secretin-like	SC	C	3.93515	0.000371204	9.77	24.1644	136.267
sscle04g040220	GPCR, family 2, secretin-like	SL	S	3.09523	0.000902514	9.77	24.1644	136.267
sscle05g040320	Major facilitator superfamily	CL	C	5.34142	0.00064674	33.5321	0.706538	1.57503
sscle05g040320	Major facilitator superfamily	SC	S	4.49745	4.70677e-05	33.5321	0.706538	1.57503
sscle05g040330	Zn(2)-C6 fungal-type DNA-binding domain	CL	C	5.41624	0.000140657	62.8074	1.34421	3.30886
sscle05g040330	Zn(2)-C6 fungal-type DNA-binding domain	SC	S	4.11082	1.8408e-05	62.8074	1.34421	3.30886
sscle05g040340	Metallo-beta-lactamase	SC	S	7.57211	1.84641e-06	670.1	4.56149	3.54164
sscle05g040340	Metallo-beta-lactamase	CL	C	6.75497	5.05274e-06	670.1	4.56149	3.54164
sscle05g040420	SGNH hydrolase-type esterase domain	SC	S	9.00195	1.02705e-05	796.102	556.387	1.60892
sscle05g040420	SGNH hydrolase-type esterase domain	SL	L	8.90922	8.75986e-06	796.102	556.387	1.60892
sscle05g040440		SL	L	2.92277	0.000706322	19.2897	21.302	3.664
sscle05g040440		SC	S	2.6459	0.00242187	19.2897	21.302	3.664
sscle05g040450		SC	S	5.32696	0.0117303	2.26618	0.804147	0.0403971
sscle05g040450		SL	L	4.18755	0.0488047	2.26618	0.804147	0.0403971
sscle05g040490		SC	C	2.69775	0.0110035	2.18218	1.70059	12.0824
sscle05g040490		SL	S	2.61019	0.00862414	2.18218	1.70059	12.0824
sscle05g040510	Glycoside hydrolase, family 61	SL	L	4.13581	0.00207513	1.39269	7.34215	0.387874
sscle05g040530	FAD-binding domain	SL	L	5.51377	5.02445e-05	165.16	195.185	8.66158
sscle05g040530	FAD-binding domain	SC	S	4.39393	0.000277932	165.16	195.185	8.66158
sscle05g040550	Carotenoid oxygenase	SC	S	3.90551	0.000473947	204.145	67.762	13.7389
sscle05g040550	Carotenoid oxygenase	SL	L	2.69675	0.00802281	204.145	67.762	13.7389
sscle05g040680	Glycosyl hydrolase family 115	SC	S	3.23702	0.00977624	344.133	171.764	25.4214
sscle05g040880	Glycoside hydrolase, family 76	SL	L	2.52736	0.0161262	104.609	147.349	18.3876
sscle05g040930	Alcohol dehydrogenase, C-terminal	SL	L	1.78325	0.0222077	111.789	114.496	41.8861
sscle05g040980	AMP-dependent synthetase/ligase	SL	L	8.20982	1.12316e-05	499.21	675.979	5.5359
sscle05g040980	AMP-dependent synthetase/ligase	SC	S	6.63797	3.43775e-05	499.21	675.979	5.5359
sscle05g041110		SL	S	3.29245	8.79768e-05	29.3998	18.3374	129.288
sscle05g041110		SC	C	2.07934	0.00441911	29.3998	18.3374	129.288
sscle05g041120	Glucose-methanol-choline oxidoreductase, C-terminal	SL	S	3.51325	0.000240872	4.6782	4.14496	32.0799
sscle05g041120	Glucose-methanol-choline oxidoreductase, C-terminal	SC	C	3.0215	0.000935232	4.6782	4.14496	32.0799
sscle05g041130	Fucose-specific lectin	SC	C	4.1227	0.0164014	0.0715339	0.49818	4.15775
sscle05g041130	Fucose-specific lectin	SL	S	3.96815	0.0130091	0.0715339	0.49818	4.15775
sscle05g041650	Glycoside hydrolase family 10 domain	SL	L	6.90966	0.000791375	840.285	973.736	7.39256
sscle05g041650	Glycoside hydrolase family 10 domain	SC	S	5.97291	0.00194148	840.285	973.736	7.39256
sscle05g041720	FAD linked oxidase, N-terminal	SC	S	5.34295	0.0433008	11.6624	11.1406	1.32673
sscle05g041810	Peptidase S53, propeptide	SC	S	7.71974	4.25823e-05	1081.34	817.186	6.8994
sscle05g041810	Peptidase S53, propeptide	SL	L	7.44703	4.55326e-05	1081.34	817.186	6.8994
sscle05g041970	Ras guanine-nucleotide exchange factors catalytic domain	SC	C	2.25215	0.000912729	30.6678	43.5959	142.832
sscle05g041970	Ras guanine-nucleotide exchange factors catalytic domain	SL	S	1.87417	0.00430789	30.6678	43.5959	142.832
sscle05g042140	Glutathione S-transferase, N-terminal	SL	S	5.32197	0.00622485	0.823718	0.347991	11.2825
sscle05g042140	Glutathione S-transferase, N-terminal	SC	C	3.74681	0.0264817	0.823718	0.347991	11.2825
sscle05g042160		SL	S	2.57901	0.0193687	15.2024	6.13756	21.4257
sscle05g042390		SC	C	2.78593	0.0263512	4.19816	13.6091	29.5826
sscle05g042390		SL	S	2.42599	0.0393202	4.19816	13.6091	29.5826
sscle05g042460		SL	S	6.53252	0.00112457	4.92191	4.36113	125.601
sscle05g042460		SC	C	4.51726	0.00271511	4.92191	4.36113	125.601
sscle05g042500		SC	C	2.84805	0.0129196	24.7196	62.1954	137
sscle05g042560		SL	L	10.2272	0.000407656	375.813	240.942	0.31329
sscle05g042560		SC	S	9.94826	0.000570941	375.813	240.942	0.31329
sscle05g042570	NmrA-like domain	SL	L	13.6926	0.000619653	1064.68	788.367	0.123065
sscle05g042570	NmrA-like domain	SC	S	13.1214	0.000942289	1064.68	788.367	0.123065
sscle05g042600		CL	C	3.43309	0.0260006	99.8374	13.6616	11.9788
sscle05g042600		SC	S	3.38024	0.00227	99.8374	13.6616	11.9788
sscle05g042690	Copper amine oxidase, C-terminal	SL	S	5.27593	1.41696e-05	14.3112	4.42624	176.02
sscle05g042690	Copper amine oxidase, C-terminal	SC	C	3.09358	0.000171081	14.3112	4.42624	176.02
sscle05g042740	LGFP	SC	C	2.98405	0.000851115	2.28432	2.12487	14.4159
sscle05g042740	LGFP	SL	S	2.96338	0.000612665	2.28432	2.12487	14.4159
sscle05g042750	SPRY domain	SL	S	2.65098	0.000264975	8.0744	8.55319	44.5094
sscle05g042750	SPRY domain	SC	C	2.63766	0.000432485	8.0744	8.55319	44.5094
sscle05g042890	Chitin-binding, domain 3	SL	L	4.32837	3.38806e-05	167.231	184.809	10.976
sscle05g042890	Chitin-binding, domain 3	SC	S	3.9397	7.1065e-05	167.231	184.809	10.976
sscle05g043090	Alcohol dehydrogenase, C-terminal	SL	L	8.39553	1.41696e-05	806.842	1232.2	6.09235
sscle05g043090	Alcohol dehydrogenase, C-terminal	SC	S	6.92931	3.8708e-05	806.842	1232.2	6.09235
sscle05g043100	Glycine-rich domain-containing protein-like	SL	S	2.11412	0.0266562	36.2886	31.9754	84.4441
sscle05g043120		SC	S	2.46261	0.0142619	4.86574	5.82882	1.53042
sscle05g043130		SL	L	1.86508	0.0158268	45.0084	82.8093	19.214
sscle05g043140	DJ-1/PfpI	SL	S	4.12302	0.0457999	1.68229	1.79697	23.0149
sscle05g043240		SL	S	5.30734	0.0128791	1.31465	0.343086	18.5853
sscle05g043240		SC	C	3.6927	0.0228362	1.31465	0.343086	18.5853
sscle05g043280	PA14 domain	SL	S	3.31557	0.0132532	70.785	90.2544	335.412
sscle05g043280	PA14 domain	SC	C	2.9087	0.0336988	70.785	90.2544	335.412
sscle05g043370		SC	C	3.03332	0.00594237	17.2398	20.3392	108.902
sscle05g043370		SL	S	2.76641	0.00826241	17.2398	20.3392	108.902
sscle05g043380		SC	S	3.10099	0.000813853	327.442	164.928	31.1236
sscle05g043380		SL	L	2.4313	0.00562623	327.442	164.928	31.1236
sscle05g043420		SL	S	5.52673	5.52905e-06	3.65504	3.48309	135.403
sscle05g043420		SC	C	5.33275	6.70305e-06	3.65504	3.48309	135.403
sscle05g043430		SC	C	4.86211	3.8708e-05	2.11799	2.53422	66.2191
sscle05g043430		SL	S	4.5997	2.3059e-05	2.11799	2.53422	66.2191
sscle05g043440		SC	C	2.81633	0.000191532	15.9992	16.0633	87.804
sscle05g043440		SL	S	2.54945	0.000268045	15.9992	16.0633	87.804
sscle05g043500	FAD linked oxidase, N-terminal	SC	C	3.34477	0.0119752	0.0892547	0.555374	3.12022
sscle05g043510		SC	S	1.85897	0.00610509	122.36	79.0295	37.6682
sscle05g043570	Phytanoyl-CoA dioxygenase	SL	L	2.34082	0.013312	14.245	14.8238	3.66999
sscle05g043590		SL	L	3.51171	0.044364	0.136865	5.49462	0.545775
sscle05g043640	Zn(2)-C6 fungal-type DNA-binding domain	SL	S	1.73374	0.0234454	38.2227	17.6651	55.6403
sscle05g043650		SC	C	4.41649	0.0202723	0.112364	2.82938	12.4782
sscle05g043650		SL	S	3.05336	0.0280174	0.112364	2.82938	12.4782
sscle05g043720		SC	C	4.13592	0.0200528	2.59064	5.21918	31.7776
sscle05g043720		SL	S	4.05189	0.00924288	2.59064	5.21918	31.7776
sscle05g043730	Short-chain dehydrogenase/reductase SDR	SC	C	4.48041	0.000638818	4.15159	7.53311	69.1531
sscle05g043730	Short-chain dehydrogenase/reductase SDR	SL	S	4.29619	0.000340653	4.15159	7.53311	69.1531
sscle05g043810	Cupin domain of unknown function DUF985	SL	S	3.22001	0.0435927	4.63816	4.93915	12.7278
sscle05g043830	Cupin domain of unknown function DUF985	SL	S	3.47587	0.0203393	17.465	18.1101	59.6725
sscle05g043980	Purine-cytosine permease	SC	C	1.75914	0.0217451	11.8343	11.8594	43.7427
sscle05g043980	Purine-cytosine permease	SL	S	1.64896	0.0294549	11.8343	11.8594	43.7427
sscle05g043990	Cytochrome P450	SC	C	2.79103	0.0129357	1.83769	4.05203	17.2123
sscle05g044000	LicD family	SC	C	2.14228	0.011062	85.5838	268.762	429.185
sscle05g044050	YjgF/YER057c/UK114 family	SL	L	2.02663	0.0116088	181.753	161.886	53.272
sscle05g044050	YjgF/YER057c/UK114 family	SC	S	1.91696	0.0214436	181.753	161.886	53.272
sscle05g044210		SL	S	1.94994	0.028029	33.0807	39.8412	105.666
sscle05g044270		SL	S	3.97909	0.00675589	0.075938	0.400317	3.94237
sscle05g044270		SC	C	3.62247	0.0145818	0.075938	0.400317	3.94237
sscle05g044330		SC	C	2.33997	0.00441177	15.8906	23.2106	81.2694
sscle05g044330		SL	S	2.24738	0.00422198	15.8906	23.2106	81.2694
sscle05g044340		SL	S	2.32072	0.00644713	7.34387	10.6297	36.5031
sscle05g044340		SC	C	2.20812	0.014021	7.34387	10.6297	36.5031
sscle05g044520	Centrosomin, N-terminal motif 1	SL	S	6.81218	0.000729837	0.0162927	0.0500027	2.37533
sscle05g044520	Centrosomin, N-terminal motif 1	SC	C	5.15151	0.00477439	0.0162927	0.0500027	2.37533
sscle05g044530	Phosphatidylinositol-specific phospholipase C, X domain	SL	L	2.06107	0.0055892	104.78	85.386	30.8074
sscle05g044530	Phosphatidylinositol-specific phospholipase C, X domain	SC	S	2.03466	0.00728031	104.78	85.386	30.8074
sscle05g044550		SC	S	3.48845	7.01717e-05	180.362	184.307	15.1898
sscle05g044550		SL	L	3.43922	6.29488e-05	180.362	184.307	15.1898
sscle05g044620	Protein of unknown function DUF4448	SL	S	8.93253	0.0003619	0.113724	0.0615218	10.1835
sscle05g044620	Protein of unknown function DUF4448	SC	C	6.44295	0.00248384	0.113724	0.0615218	10.1835
sscle05g044630	Short-chain dehydrogenase/reductase SDR	SL	L	6.48696	0.000415816	13.4153	27.9336	0.550192
sscle05g044630	Short-chain dehydrogenase/reductase SDR	SC	S	4.80918	0.0042856	13.4153	27.9336	0.550192
sscle05g044640	Alcohol dehydrogenase, C-terminal	SL	S	5.07559	0.000116332	11.812	3.25914	128.254
sscle05g044640	Alcohol dehydrogenase, C-terminal	SC	C	3.78607	0.000388508	11.812	3.25914	128.254
sscle05g044700	Short-chain dehydrogenase/reductase SDR	SC	C	5.38252	0.00223164	2.26363	1.91635	146.941
sscle05g044700	Short-chain dehydrogenase/reductase SDR	SL	S	4.84885	0.00097031	2.26363	1.91635	146.941
sscle05g044730	Polyketide cyclase SnoaL-like domain	SC	C	5.04613	0.00251723	0.270081	0.594406	5.73065
sscle05g044730	Polyketide cyclase SnoaL-like domain	SL	S	4.87574	0.00215851	0.270081	0.594406	5.73065
sscle05g044740	Protein kinase domain	SL	S	4.77084	0.00152247	0.0859173	0.0531457	1.95568
sscle05g044740	Protein kinase domain	SC	C	2.55147	0.0460181	0.0859173	0.0531457	1.95568
sscle05g044850		SL	S	9.04628	0.000190404	0.020402	0.0222351	10.7171
sscle05g044850		SC	C	6.87658	0.00109364	0.020402	0.0222351	10.7171
sscle05g044900	Nitroreductase	SL	S	5.01464	0.00346612	127.089	12.0882	272.202
sscle05g045000		SC	C	7.22475	0.0191245	0.0233061	0.512743	18.9643
sscle05g045000		SL	S	5.27476	0.0187903	0.0233061	0.512743	18.9643
sscle05g045060		SC	S	5.7545	0.000410017	2028.86	1222.25	28.3754
sscle05g045060		SL	L	5.61692	0.000452371	2028.86	1222.25	28.3754
sscle05g045170		SL	L	5.74945	0.021229	8.16975	6.66167	0.205179
sscle05g045270	Major facilitator superfamily	SC	C	5.6994	0.000130339	4.20634	9.47476	329.93
sscle05g045270	Major facilitator superfamily	SL	S	5.45759	7.26063e-05	4.20634	9.47476	329.93
sscle05g045300		SL	L	6.49722	4.05616e-05	63.0414	362.352	6.92205
sscle05g045300		CL	L	3.32117	0.00856337	63.0414	362.352	6.92205
sscle05g045300		SC	S	3.17605	0.00725303	63.0414	362.352	6.92205
sscle05g045330	Aldehyde dehydrogenase domain	SL	L	2.32828	0.00470801	140.146	131.556	32.8733
sscle05g045330	Aldehyde dehydrogenase domain	SC	S	1.91208	0.0336988	140.146	131.556	32.8733
sscle05g045410		SC	C	1.81972	0.00548295	65.8107	59.573	189.687
sscle05g045410		SL	S	1.74384	0.00773378	65.8107	59.573	189.687
sscle05g045430	Xylulose 5-phosphate/Fructose 6-phosphate phosphoketolase, N-terminal	SL	S	1.89835	0.0296604	549.029	220.795	1183.91
sscle05g045440		SL	L	4.65084	0.00544755	38.9618	25.0494	1.54533
sscle05g045440		SC	S	3.7708	0.0265539	38.9618	25.0494	1.54533
sscle05g045600	Chitin synthesis regulation, Congo red resistance, RCR protein	SC	C	2.09726	0.0224466	39.9379	39.506	148.251
sscle05g045600	Chitin synthesis regulation, Congo red resistance, RCR protein	SL	S	2.09623	0.0189051	39.9379	39.506	148.251
sscle05g045680	Ubiquitin-conjugating enzyme E2	SL	S	2.38493	0.00556134	6.54656	6.92871	27.5318
sscle05g045680	Ubiquitin-conjugating enzyme E2	SC	C	2.30945	0.0100208	6.54656	6.92871	27.5318
sscle05g045720	Alpha/beta hydrolase fold-3	SL	S	2.57285	0.000340653	13.0513	14.2441	66.8939
sscle05g045720	Alpha/beta hydrolase fold-3	SC	C	2.08297	0.00305441	13.0513	14.2441	66.8939
sscle05g045810	Cytochrome P450	SL	L	7.03349	9.65619e-06	2041.89	4128.21	30.6448
sscle05g045810	Cytochrome P450	SC	S	6.04697	1.82427e-05	2041.89	4128.21	30.6448
sscle05g045840	Alcohol dehydrogenase, C-terminal	SL	L	2.76441	7.12744e-05	331.368	408.905	67.4435
sscle05g045840	Alcohol dehydrogenase, C-terminal	SC	S	2.29532	0.000432485	331.368	408.905	67.4435
sscle05g045850	Glycoside hydrolase, family 2, immunoglobulin-like beta-sandwich	SL	L	4.12598	6.36793e-05	99.3799	238.374	9.99072
sscle05g045850	Glycoside hydrolase, family 2, immunoglobulin-like beta-sandwich	SC	S	3.1868	0.000603993	99.3799	238.374	9.99072
sscle05g045860	Amino acid transporter, transmembrane domain	SC	C	3.11166	0.00666509	6.37594	7.73395	36.7623
sscle05g045860	Amino acid transporter, transmembrane domain	SL	S	2.22935	0.0328799	6.37594	7.73395	36.7623
sscle05g045940	Alcohol dehydrogenase, C-terminal	SL	L	4.11182	5.85669e-05	471.438	690.556	52.7402
sscle05g045940	Alcohol dehydrogenase, C-terminal	SC	S	3.03141	0.000557442	471.438	690.556	52.7402
sscle05g046000		SL	S	1.9364	0.000898927	22.9438	23.1265	81.0592
sscle05g046000		SC	C	1.83879	0.00229415	22.9438	23.1265	81.0592
sscle05g046010	Major facilitator superfamily	SL	S	2.28544	0.00263732	110.065	46.5135	179.896
sscle05g046030	Cytochrome P450	SL	S	5.58472	0.00263732	0.0151707	0.0528627	0.9623
sscle05g046030	Cytochrome P450	SC	C	4.04798	0.0221744	0.0151707	0.0528627	0.9623
sscle05g046060		SL	S	7.71781	0.000363443	0.0189688	0.0447174	4.55453
sscle05g046060		SC	C	5.78516	0.00248601	0.0189688	0.0447174	4.55453
sscle05g046070		SL	S	6.96464	0.000754612	0.0162927	0.0390382	2.71975
sscle05g046070		SC	C	5.27608	0.00484341	0.0162927	0.0390382	2.71975
sscle05g046190	Chloroperoxidase	SC	C	3.75168	0.00209725	0.538873	0.874276	5.59783
sscle05g046190	Chloroperoxidase	SL	S	3.48302	0.00184877	0.538873	0.874276	5.59783
sscle05g046240		SC	C	6.97457	0.000362947	8.99054	38.2065	841.899
sscle05g046240		SL	S	6.4211	0.000317182	8.99054	38.2065	841.899
sscle05g046250	Glycoside hydrolase family 16	SL	S	5.938	0.000902514	14.211	46.767	582.752
sscle05g046250	Glycoside hydrolase family 16	SC	C	5.63847	0.00143221	14.211	46.767	582.752
sscle05g046260		SL	S	5.85372	0.00186742	16.6073	79.1903	953.961
sscle05g046260		SC	C	5.817	0.0024489	16.6073	79.1903	953.961
sscle05g046280	NADP-dependent oxidoreductase domain	SC	S	3.61701	7.85879e-05	982.061	817.929	70.9734
sscle05g046280	NADP-dependent oxidoreductase domain	SL	L	3.50622	9.28981e-05	982.061	817.929	70.9734
sscle05g046380		SL	S	2.5314	0.0187436	0.844287	0.854064	3.54616
sscle05g046530		SC	C	5.76768	0.00105494	1.72554	2.19697	113.171
sscle05g046530		SL	S	5.7408	0.000484567	1.72554	2.19697	113.171
sscle05g046560		SL	S	1.90491	0.0110482	13.8654	10.3122	29.3479
sscle05g046640	Heterokaryon incompatibility	SC	C	7.81772	0.000554147	0.0344588	0.339781	8.03994
sscle05g046640	Heterokaryon incompatibility	SL	S	5.54167	0.00214848	0.0344588	0.339781	8.03994
sscle05g046710	Non-haem dioxygenase N-terminal domain	SC	S	1.50225	0.0439395	31.3255	23.866	11.6975
sscle05g046750	Hypoxia induced protein, domain	SC	S	3.68596	1.14417e-05	882.762	172.147	67.2933
sscle05g046750	Hypoxia induced protein, domain	CL	C	2.21715	0.0024757	882.762	172.147	67.2933
sscle05g046760	IBR domain	SC	S	1.97891	0.0386898	14.9863	3.11359	3.57597
sscle05g046770	GNAT domain	CL	C	4.48626	0.000762346	166.558	6.10359	6.25183
sscle05g046770	GNAT domain	SC	S	4.44252	5.972e-05	166.558	6.10359	6.25183
sscle05g046840	Glycoside hydrolase, family 28	SL	L	5.21445	3.97693e-05	855.998	600.556	22.7159
sscle05g046840	Glycoside hydrolase, family 28	SC	S	5.14599	4.43417e-05	855.998	600.556	22.7159
sscle05g046860		SL	S	2.14308	0.000888715	17.0111	13.7807	53.9178
sscle05g046860		SC	C	1.84342	0.00565444	17.0111	13.7807	53.9178
sscle05g046970	RTA-like protein	SC	C	3.77217	0.0248206	1.49707	3.15992	19.4493
sscle05g046970	RTA-like protein	SL	S	2.96698	0.0320011	1.49707	3.15992	19.4493
sscle05g047200		SL	S	6.8774	5.34823e-05	64.5244	11.5432	1050.15
sscle05g047200		SC	C	3.82369	0.00127034	64.5244	11.5432	1050.15
sscle05g047210	Major facilitator superfamily	SL	S	6.14797	1.93746e-05	169.168	23.4811	1216.79
sscle05g047210	Major facilitator superfamily	CL	C	3.20024	0.00384174	169.168	23.4811	1216.79
sscle05g047210	Major facilitator superfamily	SC	C	2.94773	0.00239265	169.168	23.4811	1216.79
sscle05g047220	Phosphatidylethanolamine-binding protein PEBP	SL	S	5.04543	1.71507e-05	245.879	78.5385	1925.44
sscle05g047220	Phosphatidylethanolamine-binding protein PEBP	SC	C	3.00374	0.000844199	245.879	78.5385	1925.44
sscle05g047220	Phosphatidylethanolamine-binding protein PEBP	CL	C	2.04169	0.0345892	245.879	78.5385	1925.44
sscle05g047230		SL	S	5.04325	5.52905e-06	54.7226	12.4654	427.975
sscle05g047230		SC	C	2.94115	7.65886e-05	54.7226	12.4654	427.975
sscle05g047230		CL	C	2.1021	0.0166986	54.7226	12.4654	427.975
sscle05g047240	Serine hydrolase FSH	SL	S	8.08978	5.16449e-05	63.5136	9.22964	2378.65
sscle05g047240	Serine hydrolase FSH	SC	C	4.61529	0.00108726	63.5136	9.22964	2378.65
sscle05g047240	Serine hydrolase FSH	CL	C	3.47449	0.0498409	63.5136	9.22964	2378.65
sscle05g047250	Starter unit:ACP transacylase	SL	S	8.41222	0.000155465	57.9416	13.9318	3592.52
sscle05g047250	Starter unit:ACP transacylase	SC	C	5.59448	0.00138629	57.9416	13.9318	3592.52
sscle05g047280	Glycoside hydrolase family 71	SL	S	5.43302	0.00343623	0.168598	0.117034	10.1993
sscle05g047280	Glycoside hydrolase family 71	SC	C	3.55791	0.011116	0.168598	0.117034	10.1993
sscle05g047370	Glycoside hydrolase, family 5	SL	S	2.67792	0.00993762	10.1319	11.7832	39.5502
sscle05g047380		SL	S	2.51097	0.0197822	0.674453	0.882445	3.82191
sscle05g047390	Cytochrome P450	SC	C	3.0902	0.00116138	2.47642	3.19111	20.1779
sscle05g047390	Cytochrome P450	SL	S	2.92958	0.0007872	2.47642	3.19111	20.1779
sscle05g047440		SC	C	3.22876	0.0108576	12.5948	14.2965	67.3818
sscle05g047460	Domain of unknown function DUF1771	SL	S	1.80428	0.0497687	22.3478	23.9681	79.1201
sscle05g047490	Major facilitator superfamily	SL	S	4.33245	0.00512715	2.83377	2.56108	48.3387
sscle05g047490	Major facilitator superfamily	SC	C	4.17174	0.00977624	2.83377	2.56108	48.3387
sscle05g047500		SL	S	3.3126	0.00266898	3.36214	2.40746	27.1131
sscle05g047500		SC	C	3.25771	0.00407793	3.36214	2.40746	27.1131
sscle05g047540		SL	S	2.89577	0.00455463	43.9511	10.7697	54.8725
sscle05g047580	Major facilitator superfamily	SL	L	2.55426	0.0008932	21.5489	29.1563	4.8924
sscle05g047580	Major facilitator superfamily	SC	S	2.43033	0.00202412	21.5489	29.1563	4.8924
sscle05g047640		SC	S	2.24049	0.00174468	200.567	104.348	42.2103
sscle05g047800	Beta-lactamase-related	SL	L	2.92387	0.00060103	144.945	120.333	21.7951
sscle05g047800	Beta-lactamase-related	SC	S	2.66919	0.00156815	144.945	120.333	21.7951
sscle05g048050	FAD linked oxidase, N-terminal	SC	C	3.38767	0.000322498	41.8549	55.0794	416.756
sscle05g048050	FAD linked oxidase, N-terminal	SL	S	2.83257	0.000916691	41.8549	55.0794	416.756
sscle05g048070		SL	S	2.45362	0.00441174	44.7055	38.9577	218.398
sscle05g048070		SC	C	2.07215	0.0232323	44.7055	38.9577	218.398
sscle05g048080	Short-chain dehydrogenase/reductase SDR	SL	S	6.15797	2.03871e-05	10.8914	9.49639	455.067
sscle05g048080	Short-chain dehydrogenase/reductase SDR	SC	C	5.34856	4.21014e-05	10.8914	9.49639	455.067
sscle05g048090		SL	S	3.21126	0.000136642	20.8886	17.9588	153.479
sscle05g048090		SC	C	3.0232	0.000301901	20.8886	17.9588	153.479
sscle05g048100	FAD linked oxidase, N-terminal	SC	C	3.41763	0.000376585	33.75	44.5476	380.648
sscle05g048100	FAD linked oxidase, N-terminal	SL	S	2.88039	0.000946851	33.75	44.5476	380.648
sscle05g048160		SL	S	1.98229	0.0221824	32.3717	27.8293	84.3043
sscle05g048230		SL	L	1.66179	0.0238258	119.484	120.162	40.7429
sscle05g048270	Protein of unknown function DUF3112	SC	C	5.97239	0.00322023	0.00540386	0.22059	1.81431
sscle05g048400		SC	S	3.7213	0.00105141	40.5795	30.2489	2.55787
sscle05g048400		SL	L	3.32895	0.00218846	40.5795	30.2489	2.55787
sscle05g048420	Short-chain dehydrogenase/reductase SDR	SL	L	2.52682	6.3215e-05	75.3419	65.9533	13.1603
sscle05g048420	Short-chain dehydrogenase/reductase SDR	SC	S	2.34733	0.000167898	75.3419	65.9533	13.1603
sscle05g048440		SL	S	6.74815	0.000201435	0.00540386	0.00540386	1.96943
sscle05g048440		SC	C	6.26122	0.000371914	0.00540386	0.00540386	1.96943
sscle06g048630	V-ATPase proteolipid subunit C-like domain	SC	C	5.63683	1.48333e-05	14.0576	47.3598	614.515
sscle06g048630	V-ATPase proteolipid subunit C-like domain	SL	S	3.17307	0.00021552	14.0576	47.3598	614.515
sscle06g048630	V-ATPase proteolipid subunit C-like domain	CL	L	2.46377	0.027842	14.0576	47.3598	614.515
sscle06g048640		SC	C	5.70322	0.000505875	4.07093	3.6773	179.471
sscle06g048640		SL	S	5.66197	0.000300507	4.07093	3.6773	179.471
sscle06g048710	Autophagy-related protein 22-like	SC	S	1.8332	0.00242187	231.009	137.466	68.3802
sscle06g048720	Hydantoinaseoxoprolinase, N-terminal	SC	S	1.66538	0.0196119	125.293	69.6399	34.952
sscle06g048730	Glycoside hydrolase, family 43	SL	L	5.1711	0.00330876	2.79997	20.447	0.415531
sscle06g048860	Glucose-methanol-choline oxidoreductase, C-terminal	SL	S	4.6621	0.042896	12.6572	5.03637	42.1612
sscle06g048910	Redoxin	SL	L	2.44268	0.00117919	1115.45	1104.04	266.424
sscle06g048910	Redoxin	SC	S	2.26224	0.00251723	1115.45	1104.04	266.424
sscle06g048920		SL	L	8.5747	0.00021932	92.0536	142.68	0.550966
sscle06g048920		SC	S	7.73015	0.000518502	92.0536	142.68	0.550966
sscle06g048970	GNAT domain	SL	S	2.51465	0.017207	2.21129	2.16688	12.3772
sscle06g048990	CoA-transferase family III	SC	S	1.7858	0.0190668	65.3328	40.9254	17.167
sscle06g049120	EthD domain	SL	S	3.36406	3.84525e-05	12.4272	8.64666	95.6184
sscle06g049120	EthD domain	SC	C	2.9955	0.000105562	12.4272	8.64666	95.6184
sscle06g049130	Cytochrome P450	SC	C	3.7371	0.000176238	11.6796	21.2424	166
sscle06g049130	Cytochrome P450	SL	S	3.50802	0.000164182	11.6796	21.2424	166
sscle06g049140	Protein of unknown function DUF2841	SC	C	4.7744	0.00105638	4.10434	11.7999	103.873
sscle06g049140	Protein of unknown function DUF2841	SL	S	4.65385	0.000694548	4.10434	11.7999	103.873
sscle06g049190	Domain of unknown function DUF4203	SL	S	3.28515	0.00078601	5.4436	9.1838	46.8437
sscle06g049190	Domain of unknown function DUF4203	SC	C	2.96812	0.00210655	5.4436	9.1838	46.8437
sscle06g049240	Glucose-methanol-choline oxidoreductase, C-terminal	SC	C	2.1398	0.00209725	33.646	42.2556	140.211
sscle06g049240	Glucose-methanol-choline oxidoreductase, C-terminal	SL	S	2.05683	0.00234738	33.646	42.2556	140.211
sscle06g049300		SL	S	3.72275	0.000816282	28.3175	20.0923	169.252
sscle06g049300		SC	C	2.7448	0.00795124	28.3175	20.0923	169.252
sscle06g049370	Flavin reductase like domain	SL	L	1.49422	0.033199	68.7655	80.6667	32.386
sscle06g049490		SL	S	5.48835	0.00419044	0.46528	0.131356	5.05794
sscle06g049490		SC	C	4.03797	0.0114248	0.46528	0.131356	5.05794
sscle06g049790		SL	S	4.62269	0.0125124	72.7919	134.971	1201.31
sscle06g049790		SC	C	3.88708	0.0372254	72.7919	134.971	1201.31
sscle06g050210	Putative esterase	SC	S	2.48575	0.00044006	295.05	314.407	54.6731
sscle06g050210	Putative esterase	SL	L	2.28926	0.000866611	295.05	314.407	54.6731
sscle06g050280	Extracellular membrane protein, CFEM domain	SC	C	3.63983	0.014021	23.5558	76.0891	219.128
sscle06g050280	Extracellular membrane protein, CFEM domain	SL	S	3.11114	0.0245191	23.5558	76.0891	219.128
sscle06g050520	Amine oxidase	SC	S	2.32559	0.00133991	190.923	192.945	32.9797
sscle06g050520	Amine oxidase	SL	L	2.30036	0.00122716	190.923	192.945	32.9797
sscle06g050600		SC	C	6.49531	0.000656056	0.0151707	0.0616268	5.27109
sscle06g050600		SL	S	6.30613	0.000733627	0.0151707	0.0616268	5.27109
sscle06g050610		SC	C	7.51727	0.00105218	0.0189688	0.555918	13.4312
sscle06g050610		SL	S	4.37901	0.00160759	0.0189688	0.555918	13.4312
sscle06g050680		SL	S	2.67672	0.00441883	12.9317	13.5992	78.7454
sscle06g050680		SC	C	2.40567	0.013368	12.9317	13.5992	78.7454
sscle06g050690	AMP-binding enzyme C-terminal domain	SL	L	2.09643	0.00222907	129.303	108.01	29.371
sscle06g050690	AMP-binding enzyme C-terminal domain	SC	S	1.97134	0.00503614	129.303	108.01	29.371
sscle06g050820		SL	L	2.24684	0.00196421	429.736	613.887	150.522
sscle06g050850	Protein kinase domain	SL	S	1.73161	0.00923698	90.0698	88.8467	281.852
sscle06g050850	Protein kinase domain	SC	C	1.61492	0.0241451	90.0698	88.8467	281.852
sscle06g051200	Glycosyl hydrolase family 32, N-terminal	SL	L	2.58361	0.00149514	249.226	279.246	65.4412
sscle06g051240		SL	S	2.60071	0.0175886	6.71294	1.52117	8.68463
sscle06g051560	Zinc finger, C2H2	SC	C	1.80731	0.0217848	216.616	261.191	690.506
sscle06g051570	Alcohol dehydrogenase, N-terminal	SL	L	5.31929	9.56023e-06	935.755	952.009	28.7457
sscle06g051570	Alcohol dehydrogenase, N-terminal	SC	S	4.98312	1.45252e-05	935.755	952.009	28.7457
sscle06g051780		SC	C	2.69466	0.00809907	2.17136	3.84074	12.1352
sscle06g051780		SL	S	2.26089	0.0155958	2.17136	3.84074	12.1352
sscle06g051810	Isopropylmalate dehydrogenase-like domain	SL	L	2.29983	0.0127704	285.764	201.39	72.2759
sscle06g051810	Isopropylmalate dehydrogenase-like domain	SC	S	2.29898	0.0133759	285.764	201.39	72.2759
sscle06g051860	Methyltransferase domain	SL	S	3.51018	0.0308384	2.3373	8.58338	18.4096
sscle06g051870	Alpha/beta hydrolase fold-1	SC	C	3.74552	0.00137915	22.564	65.86	356.662
sscle06g051870	Alpha/beta hydrolase fold-1	SL	S	3.33428	0.00208837	22.564	65.86	356.662
sscle06g052200		SL	S	2.17466	0.0177465	2.66221	3.65917	17.0444
sscle06g052200		SC	C	2.08669	0.0383415	2.66221	3.65917	17.0444
sscle06g052360		SL	S	3.12597	0.00098183	175.979	181.208	1319.24
sscle06g052360		SC	C	2.65578	0.0046759	175.979	181.208	1319.24
sscle06g052400		SL	S	4.49219	0.00459857	0.15327	0.309457	5.46498
sscle06g052400		SC	C	2.85193	0.0429636	0.15327	0.309457	5.46498
sscle06g052410		SL	S	5.78076	0.017048	0.093332	0.110753	3.26928
sscle06g052420	Tail specific protease	SC	C	6.72867	0.000109003	0.142358	0.750868	72.7186
sscle06g052420	Tail specific protease	SL	S	6.6644	6.65321e-05	0.142358	0.750868	72.7186
sscle06g052490	L-lysine 6-monooxygenase/L-ornithine 5-monooxygenase	SL	S	4.06175	0.00595006	0.272295	0.862435	19.9039
sscle06g052490	L-lysine 6-monooxygenase/L-ornithine 5-monooxygenase	SC	C	3.46432	0.0175142	0.272295	0.862435	19.9039
sscle06g052780		SC	S	1.6716	0.0334075	10.8767	8.71204	3.59896
sscle06g052970		SC	C	2.12021	0.0046903	7.37614	9.81068	27.3592
sscle06g052970		SL	S	1.81449	0.0130535	7.37614	9.81068	27.3592
sscle06g052980	Emopamil-binding protein	SC	S	1.89968	0.00473265	126.53	116.373	40.253
sscle06g052980	Emopamil-binding protein	SL	L	1.61927	0.0277306	126.53	116.373	40.253
sscle06g053010		SC	C	4.91522	1.21105e-05	2.06366	3.12382	67.3396
sscle06g053010		SL	S	4.79517	7.42616e-06	2.06366	3.12382	67.3396
sscle06g053210	Major facilitator superfamily	SL	S	4.0662	0.0189291	0.100422	0.0844075	1.42888
sscle06g053290	Short-chain dehydrogenase/reductase SDR	SC	S	1.75367	0.0303561	119.1	68.002	29.4299
sscle06g053300	DSBA-like thioredoxin domain	SC	S	2.32594	0.00214885	182.834	99.9865	30.4987
sscle06g053300	DSBA-like thioredoxin domain	SL	L	2.00766	0.00827342	182.834	99.9865	30.4987
sscle06g053320		SL	S	1.67295	0.00266898	26.3007	18.8855	58.8769
sscle06g053320		SC	C	1.39339	0.0435361	26.3007	18.8855	58.8769
sscle06g053410		SL	S	3.02199	0.00031204	2.3388	1.38086	12.4007
sscle06g053410		SC	C	2.68519	0.000881762	2.3388	1.38086	12.4007
sscle06g053450	Glycoside hydrolase family 1	SL	L	2.99929	0.00172824	334.221	523.381	49.1762
sscle06g053450	Glycoside hydrolase family 1	SC	S	2.49719	0.00846196	334.221	523.381	49.1762
sscle06g053670		SC	C	3.37949	0.00551375	0.293973	0.558891	2.37029
sscle06g053670		SL	S	2.60319	0.0161483	0.293973	0.558891	2.37029
sscle06g053680		SL	S	2.98394	0.00253643	1.35048	1.5289	7.80031
sscle06g053680		SC	C	2.341	0.0137667	1.35048	1.5289	7.80031
sscle06g053780	PAS domain	SC	C	2.65046	0.0125347	1.19725	1.31755	6.02712
sscle06g054140	LysM domain	SC	C	7.2983	1.14417e-05	9.62405	20.5933	1351.08
sscle06g054140	LysM domain	SL	S	6.74873	8.75986e-06	9.62405	20.5933	1351.08
sscle06g054160		SC	C	3.6906	1.82427e-05	4.59658	8.28245	51.3308
sscle06g054160		SL	S	2.81437	3.72224e-05	4.59658	8.28245	51.3308
sscle06g054170	Glycoside hydrolase family 18, catalytic domain	SC	C	7.33112	0.0132764	0.205425	1.91264	19.0585
sscle06g054170	Glycoside hydrolase family 18, catalytic domain	SL	S	6.19327	0.0116512	0.205425	1.91264	19.0585
sscle06g054180	LysM domain	SC	C	11.8434	7.01094e-05	0.00540386	0.37439	92.0922
sscle06g054180	LysM domain	SL	S	10.0828	0.000150606	0.00540386	0.37439	92.0922
sscle06g054220		SL	S	3.44696	0.00158463	2.88709	4.94619	24.1457
sscle06g054220		SC	C	3.0262	0.0042933	2.88709	4.94619	24.1457
sscle06g054360	SANT/Myb domain	SL	S	2.20306	0.0486477	8.85908	9.46585	28.1928
sscle06g054440	Tetratricopeptide repeat 2	SC	C	1.88683	0.0126323	39.4603	50.0437	146.075
sscle06g054440	Tetratricopeptide repeat 2	SL	S	1.81682	0.0153834	39.4603	50.0437	146.075
sscle06g054460		SL	S	2.10532	0.000974977	138.69	120.51	444.642
sscle06g054460		SC	C	1.75385	0.0093502	138.69	120.51	444.642
sscle06g054480		SL	S	3.1082	5.40246e-05	24.8714	29.8381	191.599
sscle06g054480		SC	C	3.09775	7.64627e-05	24.8714	29.8381	191.599
sscle06g054530		SL	S	2.91997	0.0105333	1.89554	2.6316	12.5622
sscle06g054920	Reverse transcriptase domain	SC	C	1.51981	0.0435134	87.4326	103.113	229.422
sscle06g054940	Major facilitator, sugar transporter-like	SC	S	3.37535	0.000771498	376.231	382.214	32.8702
sscle06g054940	Major facilitator, sugar transporter-like	SL	L	3.26993	0.000876207	376.231	382.214	32.8702
sscle06g055180	FAD-binding domain	SL	L	2.80783	0.000761942	13.9113	53.4523	8.81666
sscle06g055310		SL	L	4.42062	0.00641474	128.914	382.615	14.4113
sscle06g055310		SC	S	4.05729	0.0118796	128.914	382.615	14.4113
sscle07g055350	Extracellular membrane protein, CFEM domain	SC	S	5.35309	0.000165047	3685.66	2783.22	86.3196
sscle07g055350	Extracellular membrane protein, CFEM domain	SL	L	4.93955	0.000268045	3685.66	2783.22	86.3196
sscle07g055360	GDSL lipase/esterase	SL	L	5.13975	0.000190404	168.735	176.227	5.60284
sscle07g055360	GDSL lipase/esterase	SC	S	4.23379	0.00092562	168.735	176.227	5.60284
sscle07g055380	Glycoside hydrolase family 17	SL	S	2.41921	0.00944976	28.3788	30.7198	99.2598
sscle07g055380	Glycoside hydrolase family 17	SC	C	2.16336	0.0272674	28.3788	30.7198	99.2598
sscle07g055410	Alpha-L-arabinofuranosidase, C-terminal	SL	L	4.68796	0.00207438	280.44	294.65	12.6693
sscle07g055410	Alpha-L-arabinofuranosidase, C-terminal	SC	S	3.53104	0.0153311	280.44	294.65	12.6693
sscle07g055460	Alpha/beta hydrolase fold-3	SC	S	1.76243	0.0217975	31.3443	25.2402	10.1988
sscle07g055630	Peptidase family A1 domain	SL	L	5.37749	0.000602413	188.397	201.022	6.63056
sscle07g055630	Peptidase family A1 domain	SC	S	5.23693	0.000849954	188.397	201.022	6.63056
sscle07g055710		SC	C	3.10021	0.00647644	3.56222	7.53612	30.7026
sscle07g055710		SL	S	2.87661	0.00549273	3.56222	7.53612	30.7026
sscle07g055860		SL	L	6.58141	2.43651e-05	99.7703	146.293	1.27561
sscle07g055860		SC	S	6.11207	4.5508e-05	99.7703	146.293	1.27561
sscle07g055890	Glycoside hydrolase, family 28	SL	L	3.81255	0.000890826	85.0138	103.977	7.8038
sscle07g055890	Glycoside hydrolase, family 28	SC	S	2.90639	0.00943012	85.0138	103.977	7.8038
sscle07g055900		SL	S	6.59628	0.00130959	0.0203787	0.00540386	1.75947
sscle07g055900		SC	C	4.46151	0.0175695	0.0203787	0.00540386	1.75947
sscle07g055920	LysM domain	SL	L	7.81963	0.00421284	0.0485698	14.4745	0.106111
sscle07g056040	Peptidase S53, propeptide	SC	S	2.25547	0.00509466	213.487	125.152	47.6635
sscle07g056050	UDP-glucuronosyl/UDP-glucosyltransferase	SC	C	7.47802	6.98094e-05	0.185711	1.77853	213.247
sscle07g056050	UDP-glucuronosyl/UDP-glucosyltransferase	SL	S	7.08439	2.37959e-05	0.185711	1.77853	213.247
sscle07g056110		SL	S	4.28725	0.0245404	0.0216579	0.0184304	1.83954
sscle07g056110		SC	C	4.22481	0.0292243	0.0216579	0.0184304	1.83954
sscle07g056120	Major facilitator superfamily	SC	C	4.05844	0.0387645	0.113724	0.578567	2.10732
sscle07g056420	Domain of unknown function DUF1993	SL	L	3.57071	0.00035235	1172.93	1828.84	204.009
sscle07g056420	Domain of unknown function DUF1993	SC	S	2.50259	0.00565839	1172.93	1828.84	204.009
sscle07g056470		SC	S	2.66219	0.00041117	40.1121	23.5038	6.39699
sscle07g056470		SL	L	1.82252	0.0182968	40.1121	23.5038	6.39699
sscle07g056480		SC	C	4.51625	0.000557442	3.6599	5.40275	50.0671
sscle07g056480		SL	S	4.42497	0.000379648	3.6599	5.40275	50.0671
sscle07g056570	AMP-dependent synthetase/ligase	SL	S	7.24989	1.37202e-06	3.72066	5.74948	622.65
sscle07g056570	AMP-dependent synthetase/ligase	SC	C	7.09864	1.3743e-06	3.72066	5.74948	622.65
sscle07g056580		SL	S	9.82592	0.000866654	0.0268361	0.106182	49.3608
sscle07g056580		SC	C	8.49463	0.00172759	0.0268361	0.106182	49.3608
sscle07g056590	Fatty acid desaturase domain	SL	S	4.51034	0.00160759	0.220754	2.04971	17.0991
sscle07g056590	Fatty acid desaturase domain	SC	C	3.69695	0.00743479	0.220754	2.04971	17.0991
sscle07g056600		SL	S	4.13345	0.000878084	21.4232	29.0906	292.92
sscle07g056600		SC	C	3.74548	0.00230518	21.4232	29.0906	292.92
sscle07g056610	Cytochrome P450	SL	S	7.85794	0.00115332	0.130908	0.183294	33.0971
sscle07g056610	Cytochrome P450	SC	C	5.72568	0.00191463	0.130908	0.183294	33.0971
sscle07g056620	Major facilitator superfamily	SL	S	6.36107	0.000481169	3.36281	11.0902	387.02
sscle07g056620	Major facilitator superfamily	SC	C	5.77659	0.00126652	3.36281	11.0902	387.02
sscle07g056660	Major facilitator superfamily	SC	C	2.24455	0.0311319	8.3226	10.2563	38.8596
sscle07g056660	Major facilitator superfamily	SL	S	2.23998	0.0208731	8.3226	10.2563	38.8596
sscle07g056680	Protein of unknown function DUF1445	SL	S	2.80396	0.00141433	7.71046	2.79428	23.1201
sscle07g056780	RTA-like protein	SL	S	3.607	0.00398782	3.30607	4.50637	35.6586
sscle07g056780	RTA-like protein	SC	C	3.32976	0.00890339	3.30607	4.50637	35.6586
sscle07g056880		SL	S	3.57113	0.000886936	2.32463	3.69811	25.077
sscle07g056880		SC	C	3.06271	0.0029016	2.32463	3.69811	25.077
sscle07g056890		SC	C	3.78048	0.00227551	1.09431	2.61472	17.0226
sscle07g056890		SL	S	3.54114	0.0014396	1.09431	2.61472	17.0226
sscle07g056900		SC	C	2.63493	0.0134951	4.04701	5.91313	14.8628
sscle07g056940	Antibiotic biosynthesis monooxygenase domain	SL	L	2.6184	0.000187436	547.558	666.653	104.061
sscle07g056940	Antibiotic biosynthesis monooxygenase domain	SC	S	2.51177	0.000306202	547.558	666.653	104.061
sscle07g056950		SL	L	7.57062	0.00422244	268.167	771.447	3.37934
sscle07g056960	Glycoside hydrolase, family 27	SL	L	3.71013	0.00263732	137.967	144.638	11.9758
sscle07g056960	Glycoside hydrolase, family 27	SC	S	2.76224	0.0274026	137.967	144.638	11.9758
sscle07g056990		SC	C	2.07381	0.0103376	272.369	220.258	1019.84
sscle07g056990		SL	S	1.83062	0.0334609	272.369	220.258	1019.84
sscle07g057090	Peroxisomal biogenesis factor 11	SL	L	1.53925	0.033247	60.784	53.9087	20.9358
sscle07g057170	Endoplasmic reticulum, protein ERp29, C-terminal	SC	S	1.7104	0.0163273	1384.6	869.588	418.642
sscle07g057440	Major facilitator superfamily	SC	S	2.84891	0.000111141	233.423	186.972	35.944
sscle07g057440	Major facilitator superfamily	SL	L	2.30162	0.000706322	233.423	186.972	35.944
sscle07g057510	Basic-leucine zipper domain	SL	S	5.44067	0.000623559	48.6575	7.70031	235.299
sscle07g057510	Basic-leucine zipper domain	SC	C	2.72002	0.0252801	48.6575	7.70031	235.299
sscle07g057700		SL	S	10.757	6.12154e-05	0.747316	0.137654	39.6325
sscle07g057700		SC	C	5.94371	0.000235613	0.747316	0.137654	39.6325
sscle07g057750	Lipopolysaccharide-modifying protein	SL	S	4.96253	9.33527e-06	13.831	13.1962	446.031
sscle07g057750	Lipopolysaccharide-modifying protein	SC	C	4.70061	1.48333e-05	13.831	13.1962	446.031
sscle07g057800	Pectinesterase, catalytic	SL	L	2.53008	0.0121017	740.688	530.293	143.332
sscle07g057800	Pectinesterase, catalytic	SC	S	2.51572	0.01273	740.688	530.293	143.332
sscle07g057950		SC	C	3.6509	0.00344122	151.822	261.708	1325.36
sscle07g057950		SL	S	3.06016	0.0116088	151.822	261.708	1325.36
sscle07g058000	DhaK domain	SL	L	2.79428	0.000388923	149.986	255.4	39.3912
sscle07g058070	Major facilitator superfamily	SL	S	3.72127	0.00501543	13.3667	12.5351	169.518
sscle07g058070	Major facilitator superfamily	SC	C	3.50042	0.0101057	13.3667	12.5351	169.518
sscle07g058260	Short-chain dehydrogenase/reductase SDR	CL	C	3.52332	0.0318421	7.4709	0.825097	3.18656
sscle07g058300		SL	S	6.18869	0.0234559	0.319273	0.120419	8.51079
sscle07g058300		SC	C	5.36461	0.0324807	0.319273	0.120419	8.51079
sscle07g058370	Zinc finger, H2C2-type, histone UAS binding	SC	C	10.3697	0.0180035	0.00540386	1.38958	34.2666
sscle07g058370	Zinc finger, H2C2-type, histone UAS binding	SL	S	7.74201	0.019521	0.00540386	1.38958	34.2666
sscle07g058530		SL	S	4.03822	0.0255003	0.153395	0.102438	2.39136
sscle07g058540	Peptidase family A1 domain	SC	S	4.50615	0.000130339	3688.55	1925.52	134.129
sscle07g058540	Peptidase family A1 domain	SL	L	4.15755	0.00021932	3688.55	1925.52	134.129
sscle07g058690	AMP-binding enzyme C-terminal domain	SC	S	2.28311	0.000411529	187.274	172.661	42.1668
sscle07g058690	AMP-binding enzyme C-terminal domain	SL	L	2.25097	0.000402433	187.274	172.661	42.1668
sscle07g058740	Glucose-methanol-choline oxidoreductase, C-terminal	SC	S	3.21584	0.000534428	150.716	62.7037	13.6602
sscle07g058740	Glucose-methanol-choline oxidoreductase, C-terminal	SL	L	2.14973	0.0172383	150.716	62.7037	13.6602
sscle07g058760		SL	S	2.47139	0.00661735	12.5872	6.34075	25.0548
sscle07g058770	Ferric reductase transmembrane component-like domain	SL	S	4.07866	0.00110366	509.838	179.403	4179.12
sscle07g058770	Ferric reductase transmembrane component-like domain	SC	C	2.84225	0.0204733	509.838	179.403	4179.12
sscle07g058780		SL	S	4.36584	0.000138016	1443.84	596.114	16279.3
sscle07g058780		SC	C	3.35852	0.00123738	1443.84	596.114	16279.3
sscle07g058830	Alpha/beta hydrolase fold-1	SL	S	1.59096	0.0140858	23.4588	29.5569	73.0697
sscle07g058830	Alpha/beta hydrolase fold-1	SC	C	1.58512	0.0192516	23.4588	29.5569	73.0697
sscle07g058990	Glycoside hydrolase family 16	SL	S	6.78479	0.00039665	0.186995	0.0401356	2.29653
sscle07g058990	Glycoside hydrolase family 16	CL	C	5.60633	0.033946	0.186995	0.0401356	2.29653
sscle07g059030		SL	S	4.3835	3.72224e-05	4.83131	2.33756	35.5351
sscle07g059030		SC	C	2.60665	0.000545031	4.83131	2.33756	35.5351
sscle07g059300		SC	S	2.63977	0.00728031	29.1414	18.5759	4.19526
sscle07g059310	DSBA-like thioredoxin domain	CL	C	2.51633	0.0260006	105.471	20.1131	29.5995
sscle07g059310	DSBA-like thioredoxin domain	SC	S	2.08959	0.0130676	105.471	20.1131	29.5995
sscle07g059320	Short-chain dehydrogenase/reductase SDR	SC	S	2.51833	0.00245151	160.257	135.775	35.2274
sscle07g059320	Short-chain dehydrogenase/reductase SDR	SL	L	1.84593	0.0417093	160.257	135.775	35.2274
sscle07g059410	Peptidase family A1 domain	SC	C	2.08358	0.00948816	32.7664	38.1811	110.467
sscle07g059430	Fructose-1,6-bisphosphatase class 1/Sedoheputulose-1,7-bisphosphatase	SL	L	1.92919	0.000886936	125.321	188.292	51.5475
sscle07g059430	Fructose-1,6-bisphosphatase class 1/Sedoheputulose-1,7-bisphosphatase	SC	S	1.444	0.0438448	125.321	188.292	51.5475
sscle07g059500	Zinc finger, C3HC4 RING-type	SC	C	2.98913	0.00253396	7.6645	11.2188	45.0355
sscle07g059500	Zinc finger, C3HC4 RING-type	SL	S	2.68662	0.00303155	7.6645	11.2188	45.0355
sscle07g059570		SC	S	4.37657	0.00252736	244.035	77.4087	11.559
sscle07g059570		SL	L	3.38144	0.0144941	244.035	77.4087	11.559
sscle07g059630		SL	S	10.9188	0.000129186	0.0247493	0.103427	42.9244
sscle07g059630		SC	C	8.45878	0.000537841	0.0247493	0.103427	42.9244
sscle07g059640	Beta-ketoacyl synthase, C-terminal	SL	S	6.30385	0.00062924	0.160473	1.28201	44.2003
sscle07g059640	Beta-ketoacyl synthase, C-terminal	SC	C	5.57079	0.00137333	0.160473	1.28201	44.2003
sscle07g059650		SL	S	1.87516	0.000886936	18.6973	18.2176	61.9411
sscle07g059650		SC	C	1.65646	0.00557343	18.6973	18.2176	61.9411
sscle07g059670	Amino acid/polyamine transporter I	SC	C	4.33007	0.00342256	7.18509	9.77578	129.178
sscle07g059670	Amino acid/polyamine transporter I	SL	S	3.66594	0.00482729	7.18509	9.77578	129.178
sscle07g059700		CL	L	6.08619	0.000258841	5.86376	193.712	9.14297
sscle07g059700		SL	L	5.0577	2.03871e-05	5.86376	193.712	9.14297
sscle07g059760		SC	C	6.87172	0.00606854	0.0324353	0.587583	3.70355
sscle07g059860	Cytochrome P450	SC	S	3.99769	3.94175e-05	238.466	133.61	12.0546
sscle07g059860	Cytochrome P450	SL	L	3.56109	7.26063e-05	238.466	133.61	12.0546
sscle07g059880	Triosephosphate isomerase	SL	L	1.6174	0.0475119	377.776	371.229	141.61
sscle07g060100	AMP-binding enzyme C-terminal domain	SL	L	2.34766	0.00242462	129.829	126.774	30.2067
sscle07g060100	AMP-binding enzyme C-terminal domain	SC	S	1.87069	0.026172	129.829	126.774	30.2067
sscle07g060180	Protein of unknown function DUF3129	SC	C	3.9734	0.000337589	6.87536	11.2669	107.144
sscle07g060180	Protein of unknown function DUF3129	SL	S	3.21667	0.000482382	6.87536	11.2669	107.144
sscle07g060270	Ankyrin repeat-containing domain	SL	S	3.00288	0.00570285	13.3677	12.8242	59.6476
sscle07g060330	Cyanate lyase, C-terminal	SC	S	2.69024	0.000614567	147.242	149.222	28.4975
sscle07g060330	Cyanate lyase, C-terminal	SL	L	2.33821	0.00190304	147.242	149.222	28.4975
sscle07g060360	Zn(2)-C6 fungal-type DNA-binding domain	SL	S	2.11789	0.0194425	15.2747	17.3505	52.3343
sscle07g060360	Zn(2)-C6 fungal-type DNA-binding domain	SC	C	2.03549	0.0335884	15.2747	17.3505	52.3343
sscle07g060400	Glycoside hydrolase family 16	SL	S	2.4382	0.00135729	2.65406	1.45772	9.21592
sscle07g060400	Glycoside hydrolase family 16	SC	C	1.88648	0.0161263	2.65406	1.45772	9.21592
sscle07g060630		SC	C	1.88736	0.00340847	9.53739	11.4559	28.6211
sscle07g060690	Glycosyl hydrolase family, N-terminal domain	SL	L	3.59424	0.00396754	51.3111	45.5597	3.68041
sscle07g060690	Glycosyl hydrolase family, N-terminal domain	SC	S	3.01432	0.0182328	51.3111	45.5597	3.68041
sscle07g060700	Kievitone hydratase/Hydroxyneurosporene synthase	SL	L	6.66821	0.00025754	44.9807	167.611	3.46261
sscle07g060700	Kievitone hydratase/Hydroxyneurosporene synthase	SC	S	4.13484	0.00810136	44.9807	167.611	3.46261
sscle07g060710	FAD-binding domain	SL	L	13.0342	0.0225225	40.5631	229.747	0.119133
sscle07g060770		SL	S	4.27128	0.00590707	0.112761	0.296594	2.96152
sscle07g060800	Cytochrome P450	SL	S	2.73162	0.001633	117.965	113.05	606.665
sscle07g060800	Cytochrome P450	SC	C	2.4076	0.00587355	117.965	113.05	606.665
sscle07g060810		SL	S	3.21274	0.00435315	63.7337	66.522	421.635
sscle07g060810		SC	C	2.91246	0.0105773	63.7337	66.522	421.635
sscle07g060990	Clr5 domain	SC	C	4.16475	0.00771604	2.15359	3.50884	49.7545
sscle07g060990	Clr5 domain	SL	S	3.76002	0.00614579	2.15359	3.50884	49.7545
sscle07g061020	FAD-binding domain	SL	L	3.61141	0.000449835	18.2605	26.3421	2.53592
sscle07g061020	FAD-binding domain	SC	S	2.30023	0.0301279	18.2605	26.3421	2.53592
sscle07g061030	Glycoside hydrolase, family 76	SL	S	3.66326	0.000612665	18.1786	15.3928	154.123
sscle07g061030	Glycoside hydrolase, family 76	SC	C	2.54715	0.00810136	18.1786	15.3928	154.123
sscle07g061130	Major facilitator, sugar transporter-like	SL	L	2.84068	0.0246663	112.94	123.984	11.2538
sscle07g061130	Major facilitator, sugar transporter-like	SC	S	2.71594	0.0379343	112.94	123.984	11.2538
sscle07g061370		SL	S	5.71274	0.00406913	0.0636838	0.109032	2.52487
sscle07g061370		SC	C	3.57393	0.0392624	0.0636838	0.109032	2.52487
sscle07g061380		SL	S	5.97529	0.00427297	0.741543	1.04644	28.0697
sscle07g061380		SC	C	5.25938	0.00713164	0.741543	1.04644	28.0697
sscle07g061420		SL	S	11.2085	0.000244677	0.0233061	0.0294107	53.0875
sscle07g061420		SC	C	8.75763	0.00103226	0.0233061	0.0294107	53.0875
sscle07g061510		SL	S	1.88942	0.00180577	209.281	243.071	731.505
sscle07g061510		SC	C	1.86439	0.00242483	209.281	243.071	731.505
sscle07g061670		CL	C	4.72146	0.0278845	4.42189	0.32721	0.426862
sscle07g061670		SC	S	3.94717	0.00336228	4.42189	0.32721	0.426862
sscle07g061750		SC	C	4.65553	0.024662	0.028298	1.255	3.82532
sscle07g061760	Mg2+ transporter protein, CorA-like/Zinc transport protein ZntB	SL	S	1.6954	0.0229305	15.19	13.1534	47.3511
sscle07g061770		SL	S	5.13171	0.00538444	1.21981	3.5781	30.1116
sscle07g061770		SC	C	4.32915	0.0170657	1.21981	3.5781	30.1116
sscle07g062010	Glycoside hydrolase family 18, catalytic domain	SL	L	5.0262	1.23255e-05	207.867	324.67	8.98232
sscle07g062010	Glycoside hydrolase family 18, catalytic domain	SC	S	4.23355	3.87169e-05	207.867	324.67	8.98232
sscle08g062190	3-dehydroquinate dehydratase type I	SL	L	2.37149	0.0109371	173.804	166.905	37.1652
sscle08g062200		SL	L	2.32974	0.00900198	26.213	28.0931	5.80066
sscle08g062210	Transcription factor domain, fungi	SL	L	1.88589	0.0155722	129.17	97.4969	29.2269
sscle08g062210	Transcription factor domain, fungi	SC	S	1.75266	0.0368234	129.17	97.4969	29.2269
sscle08g062230	Glycoside hydrolase, family 76	SL	S	2.91546	0.00106292	98.59	91.7769	520.048
sscle08g062230	Glycoside hydrolase, family 76	SC	C	2.67255	0.00273898	98.59	91.7769	520.048
sscle08g062240	Glycoside hydrolase family 17	SC	C	2.9064	0.00014555	352.662	478.641	2617.14
sscle08g062240	Glycoside hydrolase family 17	SL	S	2.11742	0.00284813	352.662	478.641	2617.14
sscle08g062290		SL	S	8.90905	0.000226908	8.708	7.62508	3468.64
sscle08g062290		SC	C	6.78635	0.000753773	8.708	7.62508	3468.64
sscle08g062460		SL	L	4.08194	0.00731168	8.60469	54.276	2.53116
sscle08g062510	Methyltransferase type 11	SC	S	4.32045	4.95693e-05	1701.54	90.6245	87.9437
sscle08g062510	Methyltransferase type 11	CL	C	4.00321	0.000269879	1701.54	90.6245	87.9437
sscle08g062600	Short-chain dehydrogenase/reductase SDR	SC	S	2.01914	0.012119	269.058	140.137	54.8686
sscle08g062660	SMP-30/Gluconolactonase/LRE-like region	SC	S	2.60382	0.0111304	126.553	62.7011	21.3443
sscle08g062800	Major facilitator superfamily	SL	S	3.84165	0.00186194	0.205197	1.36392	14.2399
sscle08g062800	Major facilitator superfamily	SC	C	3.54465	0.00489787	0.205197	1.36392	14.2399
sscle08g062810		SC	C	5.67344	0.000167555	76.2012	64.9019	2952.52
sscle08g062810		SL	S	5.19455	0.000239539	76.2012	64.9019	2952.52
sscle08g062820	Isopropylmalate dehydrogenase-like domain	SL	L	2.63719	0.000946583	699.691	479.645	100.077
sscle08g062820	Isopropylmalate dehydrogenase-like domain	SC	S	2.62494	0.00105638	699.691	479.645	100.077
sscle08g062920	Protein of unknown function DUF3129	SL	L	4.65583	0.0121731	67.9109	105.281	3.05608
sscle08g062920	Protein of unknown function DUF3129	SC	S	3.98494	0.0362097	67.9109	105.281	3.05608
sscle08g062970	Reverse transcriptase domain	SC	C	1.48459	0.0421545	78.9839	95.6468	204.367
sscle08g063000	Glycoside hydrolase, family 7	SL	L	2.80648	0.00242462	3448.28	3638.25	691.904
sscle08g063000	Glycoside hydrolase, family 7	SC	S	2.08475	0.0288398	3448.28	3638.25	691.904
sscle08g063010	Cellulose-binding domain, fungal	SL	L	3.7586	0.0172383	64.4009	182.773	4.8364
sscle08g063170	Glycosyltransferase 2-like	SL	S	4.32211	0.000340653	45.409	45.3637	882.743
sscle08g063170	Glycosyltransferase 2-like	SC	C	3.80746	0.00104864	45.409	45.3637	882.743
sscle08g063200	Isocitrate lyase	SL	L	5.62226	2.03871e-05	670	527.602	17.7853
sscle08g063200	Isocitrate lyase	SC	S	5.05033	3.89912e-05	670	527.602	17.7853
sscle08g063290	D-aminoacyl-tRNA deacylase DTD	SC	S	1.85523	0.00724117	21.1266	16.5907	5.60696
sscle08g063290	D-aminoacyl-tRNA deacylase DTD	SL	L	1.67433	0.0200928	21.1266	16.5907	5.60696
sscle08g063390		SL	L	4.78491	3.48836e-05	106.709	101.5	4.73927
sscle08g063390		SC	S	4.73226	4.43417e-05	106.709	101.5	4.73927
sscle08g063400	Major facilitator, sugar transporter-like	SL	L	5.5168	5.52905e-06	272.198	361.871	10.0611
sscle08g063400	Major facilitator, sugar transporter-like	SC	S	4.84165	7.65661e-06	272.198	361.871	10.0611
sscle08g063550		SL	S	2.31097	0.0464183	1.76424	2.92851	6.5187
sscle08g063720	GNAT domain	SL	S	5.56961	0.00788755	6.93584	1.29412	43.8415
sscle08g063880	Sugar isomerase (SIS)	SL	S	1.91072	0.0064153	23.135	26.4617	114.386
sscle08g063880	Sugar isomerase (SIS)	SC	C	1.89341	0.00937985	23.135	26.4617	114.386
sscle08g063910		SL	L	3.39354	0.00841602	26.4954	47.3902	3.76529
sscle08g063990	Cytochrome P450	SC	C	4.7065	2.50801e-05	2.36922	4.18919	59.3624
sscle08g063990	Cytochrome P450	SL	S	3.43115	3.15577e-05	2.36922	4.18919	59.3624
sscle08g064000		SC	C	4.503	0.00156815	0.079043	0.651555	6.05188
sscle08g064000		SL	S	2.95399	0.00604884	0.079043	0.651555	6.05188
sscle08g064050	Major facilitator superfamily	SL	L	3.0179	0.0339009	70.1144	65.7654	7.45156
sscle08g064060		SL	S	3.12881	0.0177086	1.66705	1.90262	12.9171
sscle08g064060		SC	C	2.95222	0.0434322	1.66705	1.90262	12.9171
sscle08g064100	Fungal trichothecene efflux pump	SC	C	2.31421	0.0029016	5.69214	7.69874	27.5182
sscle08g064100	Fungal trichothecene efflux pump	SL	S	2.30751	0.00180284	5.69214	7.69874	27.5182
sscle08g064170		SC	S	7.38236	4.21014e-05	246.315	64.0984	1.2049
sscle08g064170		SL	L	5.28519	0.000304393	246.315	64.0984	1.2049
sscle08g064180		SC	S	6.27497	1.45252e-05	237.903	52.636	2.61877
sscle08g064180		SL	L	3.91339	0.0002282	237.903	52.636	2.61877
sscle08g064180		CL	C	2.36158	0.00714809	237.903	52.636	2.61877
sscle08g064250	Glycoside hydrolase, family 76	SL	S	3.40752	0.00252697	4.48893	12.2364	67.6585
sscle08g064250	Glycoside hydrolase, family 76	SC	C	3.39557	0.00505462	4.48893	12.2364	67.6585
sscle08g064260	Multicopper oxidase, type 1	SL	S	4.32024	0.00913357	0.342487	1.53787	4.65845
sscle08g064260	Multicopper oxidase, type 1	SC	C	4.28542	0.0114248	0.342487	1.53787	4.65845
sscle08g064310	Glycoside hydrolase family 16	SC	C	6.00543	7.01717e-05	5.7925	12.0451	326.041
sscle08g064310	Glycoside hydrolase family 16	SL	S	4.63713	8.92288e-05	5.7925	12.0451	326.041
sscle08g064330	Amidase signature domain	SL	S	2.7674	0.0197822	5.5895	5.33065	24.3556
sscle08g064340	GNAT domain	SL	S	1.92009	0.0400417	4.00578	3.42487	8.71944
sscle08g064410	EF-hand domain	SC	S	2.88582	0.00654036	16.565	11.894	2.22261
sscle08g064410	EF-hand domain	SL	L	2.82953	0.00634955	16.565	11.894	2.22261
sscle08g064510		SC	S	3.13139	0.00200623	101.842	108.694	13.895
sscle08g064510		SL	L	2.4017	0.0163228	101.842	108.694	13.895
sscle08g064580	Glucose-methanol-choline oxidoreductase, N-terminal	SC	S	8.91633	0.00117635	556.99	357.042	1.99671
sscle08g064580	Glucose-methanol-choline oxidoreductase, N-terminal	SL	L	8.52111	0.00129993	556.99	357.042	1.99671
sscle08g064670	Cryptochrome/DNA photolyase, FAD-binding domain	SC	C	3.46721	0.00286349	0.415227	2.95176	33.0576
sscle08g064670	Cryptochrome/DNA photolyase, FAD-binding domain	SL	S	3.4412	0.00120532	0.415227	2.95176	33.0576
sscle08g064700	Ankyrin repeat	SL	S	2.84096	0.00854503	3.97107	6.2258	26.8093
sscle08g064700	Ankyrin repeat	SC	C	2.34977	0.042643	3.97107	6.2258	26.8093
sscle08g064710		SC	C	2.17431	0.00546415	3.81343	5.12893	13.1207
sscle08g064760		SC	S	1.81712	0.00555593	98.3778	82.4311	28.4927
sscle08g064760		SL	L	1.81603	0.00483591	98.3778	82.4311	28.4927
sscle08g064790		SC	C	3.83116	0.0169474	3.5181	3.09224	42.5463
sscle08g064790		SL	S	3.67766	0.0190568	3.5181	3.09224	42.5463
sscle08g064850	Cupin domain of unknown function DUF985	SL	S	2.02637	0.0029802	42.321	39.4911	138.124
sscle08g064850	Cupin domain of unknown function DUF985	SC	C	1.7655	0.0159075	42.321	39.4911	138.124
sscle08g064860	Beta-lactamase-related	SL	L	1.90369	0.0156487	51.8345	102.444	30.3864
sscle08g064900	Catalase core domain	SL	S	2.24358	0.0326518	5.64923	7.79462	38.3282
sscle08g064920	Phytanoyl-CoA dioxygenase	SC	C	4.01655	0.0268692	0.0233061	0.94172	1.85583
sscle08g064990	Heterokaryon incompatibility	SL	S	5.20477	0.000349191	0.616786	0.602681	12.9371
sscle08g064990	Heterokaryon incompatibility	SC	C	4.78352	0.000679347	0.616786	0.602681	12.9371
sscle08g065250		SL	S	2.24842	0.000416213	5.02758	4.99965	21.5269
sscle08g065250		SC	C	2.14086	0.00105435	5.02758	4.99965	21.5269
sscle08g065260		SC	C	2.40011	0.00230518	1.45519	2.25888	9.29926
sscle08g065260		SL	S	2.14337	0.00301586	1.45519	2.25888	9.29926
sscle08g065270	Zinc finger, C2H2	SC	C	4.69524	7.01717e-05	6.36244	11.532	146.726
sscle08g065270	Zinc finger, C2H2	SL	S	4.17092	6.23891e-05	6.36244	11.532	146.726
sscle08g065530	AMP-binding enzyme C-terminal domain	SL	L	3.37908	1.27487e-05	430.872	371.35	47.8506
sscle08g065530	AMP-binding enzyme C-terminal domain	SC	S	3.23148	1.82427e-05	430.872	371.35	47.8506
sscle08g065740	Chloroperoxidase	SL	S	3.79226	0.00621274	1.26866	2.15104	15.872
sscle08g065740	Chloroperoxidase	SC	C	3.55837	0.0108803	1.26866	2.15104	15.872
sscle08g065780	Dienelactone hydrolase	SL	L	2.36554	6.3215e-05	246.256	299.193	59.9088
sscle08g065780	Dienelactone hydrolase	SC	S	2.04105	0.000338071	246.256	299.193	59.9088
sscle08g065800	Transaldolase/Fructose-6-phosphate aldolase	SL	L	3.22581	0.000319268	14.856	17.0083	1.96427
sscle08g065800	Transaldolase/Fructose-6-phosphate aldolase	SC	S	2.71157	0.00207221	14.856	17.0083	1.96427
sscle08g065820	Dynamin central domain	SC	C	3.18123	0.00180158	8.13246	10.2304	66.3458
sscle08g065820	Dynamin central domain	SL	S	2.75948	0.00271024	8.13246	10.2304	66.3458
sscle08g065930	Peptidase family A1 domain	SL	L	4.3745	0.000359578	363.51	765.328	44.2679
sscle08g065930	Peptidase family A1 domain	SC	S	3.03013	0.00492199	363.51	765.328	44.2679
sscle08g066070	Domain of unknown function DUF2236	SC	S	2.09344	0.00194148	25.9733	20.3155	6.00718
sscle08g066070	Domain of unknown function DUF2236	SL	L	1.80402	0.00849409	25.9733	20.3155	6.00718
sscle08g066110	Acetyl-coenzyme A synthetase, N-terminal domain	SL	L	4.81103	5.85664e-05	1015.68	694.272	46.5993
sscle08g066110	Acetyl-coenzyme A synthetase, N-terminal domain	SC	S	4.38445	0.000105562	1015.68	694.272	46.5993
sscle08g066120		SC	S	2.58462	0.0129357	10.2695	12.6489	1.95764
sscle08g066210	FAD-binding domain	SL	S	2.42947	0.0277773	7.73192	10.2147	29.4596
sscle08g066260	Glycoside hydrolase family 3 C-terminal domain	SL	L	3.55747	0.0061867	95.6192	100.908	10.8604
sscle08g066310		SC	S	2.47936	0.0016986	11.5244	7.94272	2.51976
sscle08g066330	Short-chain dehydrogenase/reductase SDR	SC	S	1.83918	0.00224263	43.9204	38.2878	12.0306
sscle08g066330	Short-chain dehydrogenase/reductase SDR	SL	L	1.62964	0.00884607	43.9204	38.2878	12.0306
sscle08g066350		SL	L	1.7126	0.0364143	31.3	29.9082	11.7212
sscle08g066390	Cytochrome b5-like heme/steroid binding domain	SL	L	1.47931	0.018029	106.069	103.756	44.6271
sscle08g066410		SC	C	2.53848	0.0305734	5.86217	8.83398	39.2663
sscle08g066410		SL	S	2.46592	0.0231612	5.86217	8.83398	39.2663
sscle08g066420		SC	C	2.81806	0.000911909	54.7494	66.7861	311.737
sscle08g066420		SL	S	2.66901	0.00106046	54.7494	66.7861	311.737
sscle08g066440	Major facilitator superfamily	SL	L	3.98272	0.000178814	50.073	44.5366	3.72904
sscle08g066440	Major facilitator superfamily	SC	S	3.43011	0.000771498	50.073	44.5366	3.72904
sscle08g066620	Protein of unknown function DUF1348	SC	C	2.87883	0.000519566	7.4754	6.15596	44.5474
sscle08g066620	Protein of unknown function DUF1348	SL	S	2.78731	0.000393461	7.4754	6.15596	44.5474
sscle08g066650	Catechol dioxygenase, N-terminal	SL	L	1.89772	0.0326598	33.9208	46.551	12.3795
sscle08g066710	GDSL lipase/esterase	SL	L	4.39192	0.00430498	228.236	272.155	8.46137
sscle08g066710	GDSL lipase/esterase	SC	S	3.7319	0.0145834	228.236	272.155	8.46137
sscle08g066850	Glycoside hydrolase family 18, catalytic domain	SC	C	2.60351	0.0275509	5.14761	14.0688	26.8489
sscle08g066850	Glycoside hydrolase family 18, catalytic domain	SL	S	2.28801	0.0415465	5.14761	14.0688	26.8489
sscle08g066880	Ubiquitin 3 binding protein But2, C-terminal	SL	S	3.54986	0.00101743	41.5677	38.3697	261.369
sscle08g066880	Ubiquitin 3 binding protein But2, C-terminal	SC	C	2.35838	0.0243503	41.5677	38.3697	261.369
sscle08g066940		SL	L	1.83212	0.00330876	78.3597	111.942	33.8693
sscle08g067130	Cytochrome P450	SC	S	10.4025	6.30386e-07	8287.66	636.386	6.408
sscle08g067130	Cytochrome P450	SL	L	7.08986	5.52905e-06	8287.66	636.386	6.408
sscle08g067130	Cytochrome P450	CL	C	3.31259	0.00219355	8287.66	636.386	6.408
sscle08g067140	Tannase/feruloyl esterase	SL	L	5.7069	1.53125e-05	25.1673	101.514	2.26857
sscle08g067140	Tannase/feruloyl esterase	SC	S	3.68973	0.000405629	25.1673	101.514	2.26857
sscle08g067140	Tannase/feruloyl esterase	CL	L	2.01717	0.0362379	25.1673	101.514	2.26857
sscle08g067160		SC	S	2.94871	0.000205654	94.6937	68.9779	13.2492
sscle08g067160		SL	L	2.85074	0.00021932	94.6937	68.9779	13.2492
sscle08g067250	Up-regulated during septation protein 1	SC	C	2.96161	0.000871096	4.769	13.301	46.8596
sscle08g067250	Up-regulated during septation protein 1	SL	S	2.31171	0.0023432	4.769	13.301	46.8596
sscle08g067270	Dienelactone hydrolase	SC	S	1.76592	0.0220976	44.1193	34.1282	15.1564
sscle08g067610		SC	C	6.78262	0.00560478	0.0914737	1.08849	42.9131
sscle08g067610		SL	S	5.21745	0.0024697	0.0914737	1.08849	42.9131
sscle08g067760	Ctr copper transporter	SL	S	3.29965	0.0112815	622.889	298.265	3867.79
sscle08g067810	Malate synthase	SL	L	3.37332	0.000428023	696.697	584.512	68.7357
sscle08g067810	Malate synthase	SC	S	3.15004	0.000773695	696.697	584.512	68.7357
sscle08g068200	Chitin-binding, type 1	SL	L	10.4118	0.000866654	306.546	263.803	0.410682
sscle08g068200	Chitin-binding, type 1	SC	S	9.21628	0.00210655	306.546	263.803	0.410682
sscle08g068340	Glycoside hydrolase, family 61	SL	L	2.29743	0.00575039	97.7144	148.119	21.6363
sscle08g068340	Glycoside hydrolase, family 61	SC	S	2.07245	0.0175918	97.7144	148.119	21.6363
sscle08g068360	Glycoside hydrolase, family 61	SL	L	3.15804	0.00466603	34.7976	77.9316	6.88504
sscle08g068360	Glycoside hydrolase, family 61	SC	S	2.50808	0.0359497	34.7976	77.9316	6.88504
sscle08g068490	Bacterial bifunctional deaminase-reductase, C-terminal	SL	S	2.09536	0.0121101	8.89373	8.31227	32.5524
sscle08g068490	Bacterial bifunctional deaminase-reductase, C-terminal	SC	C	1.95627	0.0287434	8.89373	8.31227	32.5524
sscle08g068500		SL	S	7.21909	6.10915e-05	94.5959	41.506	2644.56
sscle08g068500		SC	C	4.42568	0.00127034	94.5959	41.506	2644.56
sscle08g068530	Gamma-glutamyltranspeptidase	SC	C	4.77503	0.00528881	45.2994	124.522	1002.31
sscle08g068530	Gamma-glutamyltranspeptidase	SL	S	4.38201	0.00735415	45.2994	124.522	1002.31
sscle08g068570		SC	C	2.6647	0.0106884	2.08204	3.1838	13.5876
sscle08g068570		SL	S	2.66078	0.00616492	2.08204	3.1838	13.5876
sscle09g068670		SC	S	2.30339	0.0069888	1517.98	1286.73	274.728
sscle09g068670		SL	L	2.24146	0.00921692	1517.98	1286.73	274.728
sscle09g068840	T-complex 11	SC	C	1.59267	0.0469531	35.5267	43.6037	78.7954
sscle09g068850		SC	C	1.96511	0.0206787	246.81	488.332	858.938
sscle09g068930		SL	S	2.67857	0.0206671	0.668025	0.435041	2.68349
sscle09g069000		SC	C	2.97446	0.00970521	20.3084	36.1317	133.561
sscle09g069000		SL	S	2.79859	0.0109363	20.3084	36.1317	133.561
sscle09g069030	NADP-dependent oxidoreductase domain	SC	S	2.30053	0.00202357	3299.25	2831.36	774.654
sscle09g069030	NADP-dependent oxidoreductase domain	SL	L	1.84662	0.0176419	3299.25	2831.36	774.654
sscle09g069040		SL	S	9.55118	0.000520009	0.165122	0.251645	191.716
sscle09g069040		SC	C	7.87269	0.000376585	0.165122	0.251645	191.716
sscle09g069050	Domain of unknown function DUF676, lipase-like	SL	S	3.56652	0.000407656	3.89798	2.33323	25.0759
sscle09g069050	Domain of unknown function DUF676, lipase-like	SC	C	3.17394	0.00109715	3.89798	2.33323	25.0759
sscle09g069080	Major facilitator superfamily	SL	S	4.3388	0.00986528	0.0531922	0.11277	2.7464
sscle09g069080	Major facilitator superfamily	SC	C	4.11873	0.0133273	0.0531922	0.11277	2.7464
sscle09g069120		SL	S	1.58559	0.0481986	188.545	131.618	457.138
sscle09g069190	Nitronate monooxygenase	SC	S	1.52432	0.0292565	27.2689	14.112	10.4561
sscle09g069220		SL	L	2.44595	0.000950385	24.3767	26.6379	5.32046
sscle09g069220		SC	S	2.17513	0.0042856	24.3767	26.6379	5.32046
sscle09g069230	Carboxylesterase, type B	SL	L	4.28793	0.00303155	1.17543	16.7699	1.13645
sscle09g069400	Amino acid permease/ SLC12A domain	SL	S	4.06539	0.000733627	4.56277	8.52923	79.5933
sscle09g069400	Amino acid permease/ SLC12A domain	SC	C	3.8426	0.00175742	4.56277	8.52923	79.5933
sscle09g069410		SL	S	1.89096	0.0145582	22.9857	29.3643	74.7277
sscle09g069450		SL	S	2.92179	0.0232659	1.8666	1.53441	7.96238
sscle09g069470	Beta-galactosidase, domain 3	SL	L	4.02809	0.000864021	178.425	193.216	15.8934
sscle09g069470	Beta-galactosidase, domain 3	SC	S	2.91963	0.0110319	178.425	193.216	15.8934
sscle09g069630	Lysine methyltransferase	SL	L	1.73362	0.020385	24.3851	22.6559	8.21266
sscle09g069630	Lysine methyltransferase	SC	S	1.7244	0.0269817	24.3851	22.6559	8.21266
sscle09g069640	Histidine phosphatase superfamily, clade-1	SC	S	1.69745	0.00852369	43.284	40.1743	16.2167
sscle09g069640	Histidine phosphatase superfamily, clade-1	SL	L	1.53584	0.0265934	43.284	40.1743	16.2167
sscle09g070000	Membrane protein SUR7/Rim9-like, fungi	SL	S	2.28804	0.00161754	27.5246	23.4022	101.994
sscle09g070000	Membrane protein SUR7/Rim9-like, fungi	SC	C	1.76312	0.0261691	27.5246	23.4022	101.994
sscle09g070070	Peptide-N4-(N-acetyl-beta-glucosaminyl)asparagine amidase A	SC	S	2.77565	9.37296e-05	196.899	130.649	27.6288
sscle09g070070	Peptide-N4-(N-acetyl-beta-glucosaminyl)asparagine amidase A	SL	L	2.48262	0.000215326	196.899	130.649	27.6288
sscle09g070130		SL	S	1.74521	0.0250522	4.2309	4.06558	11.7285
sscle09g070270	Fungal transcription factor	SC	C	4.35878	5.09921e-05	6.55758	5.0859	141.305
sscle09g070270	Fungal transcription factor	SL	S	4.34444	3.37457e-05	6.55758	5.0859	141.305
sscle09g070430		SL	S	4.28863	0.0217164	36.2568	77.9106	664.132
sscle09g070530	Haem peroxidase, animal	SL	S	3.50715	0.00620691	54.9405	124.166	610.84
sscle09g070530	Haem peroxidase, animal	SC	C	3.05372	0.019019	54.9405	124.166	610.84
sscle09g070580	Glycoside hydrolase, family 28	SL	L	6.63081	8.75986e-06	293.87	522.581	4.10191
sscle09g070580	Glycoside hydrolase, family 28	SC	S	5.91591	1.48333e-05	293.87	522.581	4.10191
sscle09g070620		SL	S	10.2492	2.03871e-05	0.0764883	0.00540386	21.0719
sscle09g070620		SC	C	6.34438	0.000111791	0.0764883	0.00540386	21.0719
sscle09g070630	Ferric reductase, NAD binding domain	SC	C	9.31773	3.15451e-05	0.18283	0.77786	518.92
sscle09g070630	Ferric reductase, NAD binding domain	SL	S	9.22979	1.93746e-05	0.18283	0.77786	518.92
sscle09g070740	Short-chain dehydrogenase/reductase SDR	SL	S	4.84022	0.0029802	3.14474	9.5347	79.2579
sscle09g070740	Short-chain dehydrogenase/reductase SDR	SC	C	4.26772	0.00707409	3.14474	9.5347	79.2579
sscle09g070750		SL	S	9.89367	0.000117772	0.0138524	0.00540386	17.9023
sscle09g070750		SC	C	8.26564	0.000403912	0.0138524	0.00540386	17.9023
sscle09g070950	DnaJ domain	SL	L	1.66642	0.0123418	38.6692	41.5232	15.0581
sscle09g071010	Hydroxymethylglutaryl-coenzyme A synthase C-terminal domain	SC	C	4.57261	0.00204106	13.6017	17.3619	383.929
sscle09g071010	Hydroxymethylglutaryl-coenzyme A synthase C-terminal domain	SL	S	3.54472	0.00605402	13.6017	17.3619	383.929
sscle09g071100	Amino acid permease/ SLC12A domain	SL	S	3.62333	7.98566e-05	20.333	13.0582	121.574
sscle09g071100	Amino acid permease/ SLC12A domain	SC	C	3.22585	0.000205654	20.333	13.0582	121.574
sscle09g071220		SL	S	2.14687	0.014252	9.03891	10.7339	27.709
sscle09g071360	Short-chain dehydrogenase/reductase SDR	SL	L	2.96265	0.000285983	83.2873	90.9181	13.367
sscle09g071360	Short-chain dehydrogenase/reductase SDR	SC	S	2.31913	0.00340847	83.2873	90.9181	13.367
sscle09g071410	Hydantoinase/oxoprolinase	SL	S	1.97433	0.016024	91.3101	39.7542	136.17
sscle09g071630	Fatty acid hydroxylase	SC	C	5.54839	0.0191656	0.0151707	0.581598	2.73588
sscle09g071640	Major facilitator superfamily	SL	S	2.76239	0.0153046	0.218269	2.21885	7.09174
sscle09g071640	Major facilitator superfamily	SC	C	2.45143	0.0480358	0.218269	2.21885	7.09174
sscle09g071650		SL	S	6.12541	0.00112457	0.128945	0.0521768	1.46835
sscle09g071690		SC	S	2.86124	0.00092271	541.676	337.905	66.2532
sscle09g071690		SL	L	2.25508	0.00675562	541.676	337.905	66.2532
sscle09g071930	Transcription factor domain, fungi	SC	C	3.79615	0.0120278	6.89311	10.9111	118.453
sscle09g071930	Transcription factor domain, fungi	SL	S	3.6433	0.00841994	6.89311	10.9111	118.453
sscle09g072050	Acetyl-CoA hydrolase/transferase C-terminal domain	SL	L	1.64181	0.0410825	1266.02	1019.1	432.346
sscle09g072100		SC	C	1.76534	0.0148043	130.288	122.219	434.85
sscle09g072100		SL	S	1.61644	0.0367627	130.288	122.219	434.85
sscle09g072130	Fumarate lyase, N-terminal	SL	S	1.76671	0.0107592	167.387	135.191	602.712
sscle09g072130	Fumarate lyase, N-terminal	SC	C	1.68278	0.0208604	167.387	135.191	602.712
sscle09g072270	Peptidase family A1 domain	SC	C	4.41544	0.000122433	8.90899	15.7937	194.059
sscle09g072270	Peptidase family A1 domain	SL	S	4.32548	7.88565e-05	8.90899	15.7937	194.059
sscle09g072450		SC	C	5.75303	0.000189766	3.75437	9.1177	314.472
sscle09g072450		SL	S	5.57138	9.69799e-05	3.75437	9.1177	314.472
sscle09g072700	Heterokaryon incompatibility	SL	S	3.17484	0.000144797	2.89565	2.7372	19.3842
sscle09g072700	Heterokaryon incompatibility	SC	C	2.92176	0.000371646	2.89565	2.7372	19.3842
sscle09g072710		SC	C	4.09271	0.00117164	0.062352	0.67564	3.98802
sscle09g072710		SL	S	2.73329	0.00480315	0.062352	0.67564	3.98802
sscle09g072720	Chorismate synthase	SL	S	2.0794	0.00779108	72.1579	61.9564	339.89
sscle09g072720	Chorismate synthase	SC	C	1.99033	0.0138477	72.1579	61.9564	339.89
sscle09g073000	Short-chain dehydrogenase/reductase SDR	SC	S	2.43224	0.000104032	257.504	86.082	50.2477
sscle09g073010	TPMT family	SC	S	7.19401	6.70305e-06	1844.29	24.3179	15.359
sscle09g073010	TPMT family	CL	C	6.29457	2.69057e-05	1844.29	24.3179	15.359
sscle09g073030	Cupin 2, conserved barrel	SL	S	4.01477	5.88029e-05	130.918	99.5224	1391.02
sscle09g073030	Cupin 2, conserved barrel	SC	C	3.68506	0.000130339	130.918	99.5224	1391.02
sscle09g073140	Protein of unknown function DUF4646	SL	L	2.90842	0.00956067	19.112	15.346	3.50924
sscle09g073150	RNA ligase domain, REL/Rln2	SL	L	2.40494	0.0201664	29.7413	28.713	8.08841
sscle09g073270		SL	S	2.64117	0.000164182	142.026	127.637	758.218
sscle09g073270		SC	C	2.31653	0.000676477	142.026	127.637	758.218
sscle09g073350	Ribonuclease T2-like	SL	L	2.13017	0.000621484	58.3848	54.3523	14.9587
sscle09g073350	Ribonuclease T2-like	SC	S	1.9249	0.00242483	58.3848	54.3523	14.9587
sscle09g073620		SC	S	2.18542	0.0138022	5.77798	4.31796	1.54246
sscle09g073630	Oxidoreductase, N-terminal	SC	S	1.8508	0.00285485	49.8326	50.2266	17.1355
sscle09g073630	Oxidoreductase, N-terminal	SL	L	1.68887	0.00755051	49.8326	50.2266	17.1355
sscle09g073700	Heterokaryon incompatibility	SC	C	4.3404	0.035946	0.0216579	0.160642	1.97316
sscle09g073860	Integrase, catalytic core	SC	C	1.58458	0.0406709	27.3007	42.0454	75.8324
sscle09g073890	Cys/Met metabolism, pyridoxal phosphate-dependent enzyme	SC	C	2.42294	0.00204605	34.9742	43.5255	163.826
sscle09g073890	Cys/Met metabolism, pyridoxal phosphate-dependent enzyme	SL	S	2.38078	0.00174217	34.9742	43.5255	163.826
sscle09g073900	Marvel domain	SC	C	2.87923	0.0336988	1.91628	4.35216	12.2276
sscle09g073900	Marvel domain	SL	S	2.62976	0.0393849	1.91628	4.35216	12.2276
sscle09g074130		SC	C	5.49559	0.00133991	0.122181	1.84648	24.8026
sscle09g074130		SL	S	5.47456	0.000913812	0.122181	1.84648	24.8026
sscle09g074320		SL	S	6.12964	4.51205e-05	1.98502	1.06225	70.2423
sscle09g074320		SC	C	5.09188	7.6827e-05	1.98502	1.06225	70.2423
sscle09g074330	Aminotransferase class V domain	SC	S	2.62895	0.00969635	172.3	35.3413	16.8225
sscle09g074340		SL	S	4.31021	0.000416213	6.23862	3.99459	47.1561
sscle09g074340		SC	C	3.54713	0.00132723	6.23862	3.99459	47.1561
sscle09g074440	IPT domain	SC	S	2.59212	0.0026299	216.531	212.581	39.6728
sscle09g074440	IPT domain	SL	L	2.44899	0.00401408	216.531	212.581	39.6728
sscle09g074570	Glycoside hydrolase 35, catalytic domain	SL	L	4.72632	0.000177381	900.043	975.687	46.2398
sscle09g074570	Glycoside hydrolase 35, catalytic domain	SC	S	4.05544	0.000477785	900.043	975.687	46.2398
sscle09g074600	GNAT domain	SC	S	3.77928	0.000897177	26.2807	16.3581	1.24129
sscle09g074600	GNAT domain	SL	L	3.762	0.000742757	26.2807	16.3581	1.24129
sscle09g074610	Flavin monooxygenase-like	SL	L	3.0422	0.0296562	63.0123	93.4308	7.41514
sscle09g074730	Short-chain dehydrogenase/reductase SDR	SC	S	2.69011	0.0353241	148.53	10.5437	12.7665
sscle10g074810	G protein-coupled receptor, rhodopsin-like	SL	L	3.13558	0.00405568	6.74521	5.17886	0.8824
sscle10g074810	G protein-coupled receptor, rhodopsin-like	SC	S	2.81594	0.01273	6.74521	5.17886	0.8824
sscle10g074850	Glycoside hydrolase family 31	SL	L	2.62102	0.00731168	96.9437	148.511	20.0686
sscle10g074850	Glycoside hydrolase family 31	SC	S	2.40586	0.0171698	96.9437	148.511	20.0686
sscle10g074860	FAD-binding domain	SC	S	4.51601	0.000337589	39.4534	7.39437	1.92902
sscle10g074860	FAD-binding domain	CL	C	2.73841	0.0383132	39.4534	7.39437	1.92902
sscle10g074870		SC	S	3.677	0.00528881	1.63623	0.837699	0.17825
sscle10g074910		SC	C	4.58402	0.0130326	0.018163	0.0988197	1.97784
sscle10g074910		SL	S	4.44074	0.0144743	0.018163	0.0988197	1.97784
sscle10g074930	Bestrophin/UPF0187	SC	C	4.34681	0.000261441	13.8829	11.8353	159.867
sscle10g074930	Bestrophin/UPF0187	SL	S	3.79054	0.000340653	13.8829	11.8353	159.867
sscle10g074970		SL	S	5.83294	0.00721288	6.5668	3.60169	219.359
sscle10g074970		SC	C	4.61489	0.0135366	6.5668	3.60169	219.359
sscle10g074980	Indoleamine 2,3-dioxygenase	SL	S	11.9011	0.000164768	0.122978	0.123125	698.732
sscle10g074980	Indoleamine 2,3-dioxygenase	SC	C	10.0307	0.000108832	0.122978	0.123125	698.732
sscle10g075000		SL	S	2.6008	0.021743	0.71675	0.481947	2.20972
sscle10g075410	Amino acid/polyamine transporter I	SL	L	5.51042	2.03871e-05	102.594	101.224	2.99001
sscle10g075410	Amino acid/polyamine transporter I	SC	S	4.93673	4.70677e-05	102.594	101.224	2.99001
sscle10g075420		SL	L	6.30554	0.000164182	59.3668	44.0952	0.855585
sscle10g075420		SC	S	5.9743	0.000296042	59.3668	44.0952	0.855585
sscle10g075430		SL	L	3.79137	0.00302212	1.836	2.52099	0.235088
sscle10g075430		SC	S	3.41061	0.00891346	1.836	2.52099	0.235088
sscle10g075440	Membrane-associated, eicosanoid/glutathione metabolism (MAPEG) protein	SL	L	4.39965	0.000115874	29.5982	46.535	2.29153
sscle10g075440	Membrane-associated, eicosanoid/glutathione metabolism (MAPEG) protein	SC	S	3.89428	0.000399849	29.5982	46.535	2.29153
sscle10g075460	Thiolase, N-terminal	SC	S	2.07399	0.0046759	623.064	446.323	133.632
sscle10g075460	Thiolase, N-terminal	SL	L	1.94261	0.00905932	623.064	446.323	133.632
sscle10g075470	Glycoside hydrolase, family 5	SL	L	4.58215	0.000942045	138.064	122.777	4.82127
sscle10g075470	Glycoside hydrolase, family 5	SC	S	4.06105	0.00273108	138.064	122.777	4.82127
sscle10g075550		SL	L	2.7968	5.63441e-05	417.01	502.043	64.6497
sscle10g075550		SC	S	2.70271	8.04243e-05	417.01	502.043	64.6497
sscle10g075560		SC	S	2.27698	0.014453	8355.1	4491.36	1389.77
sscle10g075570	Protein of unknown function DUF1275	SC	S	2.14872	0.00288769	829.311	551.422	170.978
sscle10g075570	Protein of unknown function DUF1275	SL	L	1.99128	0.00616605	829.311	551.422	170.978
sscle10g075600	Indoleamine 2,3-dioxygenase	SL	L	3.79892	0.00113215	12.1875	24.4626	1.7439
sscle10g075610	Aminotransferase class V domain	SL	L	2.7782	0.0153834	43.2654	68.1662	7.20003
sscle10g075640		SC	S	4.03874	0.000944802	2013.8	580.871	91.4675
sscle10g075640		SL	L	2.70531	0.0162589	2013.8	580.871	91.4675
sscle10g075650	Cytochrome P450	SL	S	3.30458	0.000194308	20.8587	18.408	114.033
sscle10g075650	Cytochrome P450	SC	C	2.57764	0.00150197	20.8587	18.408	114.033
sscle10g075800	Peptidase M20	SL	S	4.02309	0.0193541	0.10539	0.102246	1.37398
sscle10g075820	Glutamine amidotransferase	SC	S	1.9201	0.0151938	45.2771	54.8853	12.3679
sscle10g075830	Glutathione S-transferase, N-terminal	SC	S	2.1522	0.00349712	470.328	131.857	91.4481
sscle10g075870	Fungal chitin synthase	SL	S	2.11964	0.0074805	40.8787	39.034	131.57
sscle10g075870	Fungal chitin synthase	SC	C	1.85386	0.0308887	40.8787	39.034	131.57
sscle10g076010	Glycoside hydrolase family 16	SL	S	2.35665	0.0182773	0.959704	0.877929	4.80382
sscle10g076010	Glycoside hydrolase family 16	SC	C	2.3202	0.0239093	0.959704	0.877929	4.80382
sscle10g076270		SL	S	2.72909	0.019075	1.03047	0.941036	6.01673
sscle10g076490	Alcohol dehydrogenase, C-terminal	SC	S	2.48192	0.00336228	127.012	34.3096	19.9998
sscle10g076550	Oligopeptide transporter, OPT superfamily	SL	L	2.61186	0.0428242	25.2664	40.9776	6.5702
sscle10g076570	Tannase/feruloyl esterase	CL	L	9.11236	0.00384174	0.672313	207.477	1.31111
sscle10g076570	Tannase/feruloyl esterase	SL	L	8.14353	8.35486e-05	0.672313	207.477	1.31111
sscle10g076720	NADP-dependent oxidoreductase domain	SC	S	2.49706	0.029385	19.8634	2.43272	1.90943
sscle10g076790	Lactonase, 7-bladed beta propeller	SC	S	2.60947	0.0187713	133.172	73.5579	13.1176
sscle10g076820	NAD-dependent epimerase/dehydratase, N-terminal domain	SC	S	2.01196	0.0437363	14.7323	19.367	3.55181
sscle10g076930	Major facilitator, sugar transporter-like	SC	S	3.69322	0.0002138	136.016	104.29	13.7914
sscle10g076930	Major facilitator, sugar transporter-like	SL	L	3.27569	0.000452702	136.016	104.29	13.7914
sscle10g077010	Zinc finger, RING-type	SC	C	3.77398	0.000519566	3.2298	2.21091	31.4473
sscle10g077010	Zinc finger, RING-type	SL	S	3.50328	0.00039076	3.2298	2.21091	31.4473
sscle10g077040		SC	C	4.97729	3.93866e-05	3.13059	5.20006	135.757
sscle10g077040		SL	S	4.42405	3.28692e-05	3.13059	5.20006	135.757
sscle10g077050	10TM putative phosphate transporter, extracellular tail	SC	C	2.21785	0.0105381	71.9127	101.222	430.855
sscle10g077050	10TM putative phosphate transporter, extracellular tail	SL	S	2.18194	0.0106569	71.9127	101.222	430.855
sscle10g077090		SL	S	3.15006	0.00372211	0.150598	0.67277	4.59292
sscle10g077090		SC	C	2.61263	0.0194441	0.150598	0.67277	4.59292
sscle10g077110	Major facilitator, sugar transporter-like	SC	C	3.30522	0.000614567	141.854	216.285	983.378
sscle10g077110	Major facilitator, sugar transporter-like	SL	S	2.55269	0.00474018	141.854	216.285	983.378
sscle10g077130	FAD-binding domain	SL	L	2.40516	0.00763962	23.1326	22.2958	4.67377
sscle10g077130	FAD-binding domain	SC	S	2.0846	0.0346964	23.1326	22.2958	4.67377
sscle10g077170		SL	S	5.85543	0.000974837	0.127505	0.810616	27.3819
sscle10g077170		SC	C	5.48459	0.00209725	0.127505	0.810616	27.3819
sscle10g077180		SL	S	6.48276	0.00153794	0.527541	0.090193	4.36853
sscle10g077180		SC	C	3.41837	0.022773	0.527541	0.090193	4.36853
sscle10g077190	Glucose-methanol-choline oxidoreductase, C-terminal	SL	S	4.56649	2.06579e-05	146.503	54.9355	1961.61
sscle10g077190	Glucose-methanol-choline oxidoreductase, C-terminal	SC	C	3.74422	9.08758e-05	146.503	54.9355	1961.61
sscle10g077200	Putative amidoligase enzyme	SL	S	5.01707	0.00312651	0.0636838	0.0697598	4.97469
sscle10g077200	Putative amidoligase enzyme	SC	C	4.50338	0.00502794	0.0636838	0.0697598	4.97469
sscle10g077210		SL	S	4.11893	0.000946446	0.314827	1.29961	17.9952
sscle10g077210		SC	C	2.99867	0.00826246	0.314827	1.29961	17.9952
sscle10g077240	Biotin and thiamin synthesis-associated domain	SC	S	2.46705	0.0128611	767.048	354.466	120.328
sscle10g077330	Transposase, MuDR, plant	SL	S	2.30158	0.00242462	25.715	18.0766	63.0656
sscle10g077350		SL	S	3.64733	0.00116931	1.6951	1.13938	9.52267
sscle10g077350		SC	C	2.98349	0.00382626	1.6951	1.13938	9.52267
sscle10g077430	Actin-depolymerising factor homology domain	SC	S	1.9863	0.00227796	91.787	86.5731	27.8419
sscle10g077430	Actin-depolymerising factor homology domain	SL	L	1.72608	0.0101928	91.787	86.5731	27.8419
sscle10g077860	Rho protein GDP-dissociation inhibitor	SC	S	1.90022	0.00382085	745.236	648.064	217.992
sscle10g077860	Rho protein GDP-dissociation inhibitor	SL	L	1.85429	0.00497639	745.236	648.064	217.992
sscle10g077990	Putative peptidase domain, HRXXH	SC	C	2.60709	0.0141148	1.59163	1.65087	7.50226
sscle10g077990	Putative peptidase domain, HRXXH	SL	S	2.26185	0.0224009	1.59163	1.65087	7.50226
sscle10g078180		SC	C	2.7418	0.00898113	10.2181	11.0461	49.6685
sscle10g078180		SL	S	2.32981	0.0200928	10.2181	11.0461	49.6685
sscle10g078210	Major facilitator superfamily	SL	L	2.97066	0.000623146	16.5981	27.8431	3.24078
sscle10g078210	Major facilitator superfamily	SC	S	2.44007	0.00541937	16.5981	27.8431	3.24078
sscle10g078220	Transcription factor domain, fungi	SL	L	1.5227	0.0492197	5.93595	18.2225	7.07913
sscle10g078230	FAD-binding domain	SL	S	6.66497	0.000242935	32.7915	24.0827	1713.87
sscle10g078230	FAD-binding domain	SC	C	5.23083	0.00105638	32.7915	24.0827	1713.87
sscle10g078240	Alpha/beta hydrolase fold-1	SL	S	7.3989	0.00028249	12.2157	3.47624	422.544
sscle10g078240	Alpha/beta hydrolase fold-1	SC	C	4.72378	0.00126805	12.2157	3.47624	422.544
sscle10g078260	AMP-dependent synthetase/ligase	SL	S	8.70466	5.95299e-05	4.30135	3.36183	1124.26
sscle10g078260	AMP-dependent synthetase/ligase	SC	C	7.57571	7.378e-05	4.30135	3.36183	1124.26
sscle10g078270	FAD-binding domain	SL	S	8.67786	5.88029e-05	6.13394	2.9673	1137.71
sscle10g078270	FAD-binding domain	SC	C	7.1267	8.57898e-05	6.13394	2.9673	1137.71
sscle10g078280	NAD(P)-binding domain	SL	S	6.40383	4.91541e-05	10.6235	7.17889	430.707
sscle10g078280	NAD(P)-binding domain	SC	C	5.30692	0.000105562	10.6235	7.17889	430.707
sscle10g078290	Zn(2)-C6 fungal-type DNA-binding domain	SL	S	2.04969	0.00203335	40.9342	38.6751	152.894
sscle10g078290	Zn(2)-C6 fungal-type DNA-binding domain	SC	C	1.77862	0.011773	40.9342	38.6751	152.894
sscle10g078300		SL	S	8.33027	3.04194e-05	6.3197	5.64467	1433.59
sscle10g078300		SC	C	7.42574	4.72987e-05	6.3197	5.64467	1433.59
sscle10g078310		SC	C	8.13893	0.00474833	0.0799455	0.872781	128.597
sscle10g078310		SL	S	7.24367	0.00130959	0.0799455	0.872781	128.597
sscle10g078330		SL	S	2.3737	0.0103389	24.819	18.4961	126.938
sscle10g078330		SC	C	2.33893	0.0151938	24.819	18.4961	126.938
sscle10g078480		SL	S	5.45092	1.05781e-05	10.5773	8.3309	343.035
sscle10g078480		SC	C	4.57033	2.50801e-05	10.5773	8.3309	343.035
sscle10g078500		SL	S	2.05164	0.00771021	6.46529	9.19634	27.2662
sscle10g078500		SC	C	1.83769	0.0317245	6.46529	9.19634	27.2662
sscle10g078510		SL	S	2.19079	0.00126286	17.8815	19.8403	63.2892
sscle10g078510		SC	C	1.83594	0.0100772	17.8815	19.8403	63.2892
sscle10g078730		SL	S	5.26673	0.000814198	3.271	3.49197	88.9218
sscle10g078730		SC	C	4.15407	0.00285485	3.271	3.49197	88.9218
sscle10g078830	Glycoside hydrolase, family 28	SL	L	5.48764	8.0484e-05	677.658	749.486	19.2201
sscle10g078830	Glycoside hydrolase, family 28	SC	S	4.76312	0.000207563	677.658	749.486	19.2201
sscle10g078990	Acyl-CoA oxidase/dehydrogenase, central domain	SL	L	1.60445	0.0280174	124.298	129.866	44.4197
sscle10g079000	Major facilitator superfamily	SC	S	1.78509	0.0165364	104.282	119.926	32.8678
sscle10g079050	Amidase signature domain	SL	L	1.52183	0.0261603	56.7924	74.1009	26.6389
sscle10g079370	Glycoside hydrolase family 3 C-terminal domain	CL	L	3.42809	0.00528973	6.27705	43.106	6.84738
sscle10g079370	Glycoside hydrolase family 3 C-terminal domain	SL	L	3.35103	0.00025009	6.27705	43.106	6.84738
sscle10g079440	Glutathione S-transferase, N-terminal	SL	L	3.60449	0.000481169	376.997	282.768	34.8862
sscle10g079440	Glutathione S-transferase, N-terminal	SC	S	3.36833	0.000907925	376.997	282.768	34.8862
sscle10g079560	AdipoR/Haemolysin-III-related	SL	S	2.04514	0.01915	23.716	11.7545	48.7288
sscle10g079640		SL	S	2.48179	0.0165468	11.012	4.88283	30.6851
sscle10g079710		SC	C	2.60566	0.0383394	0.466643	0.813873	1.68392
sscle10g079880	Zn(2)-C6 fungal-type DNA-binding domain	SL	S	2.3229	0.00342486	16.7837	22.6799	72.5908
sscle10g079880	Zn(2)-C6 fungal-type DNA-binding domain	SC	C	1.91958	0.024214	16.7837	22.6799	72.5908
sscle10g079900		SC	C	3.42743	0.0014439	5.2901	10.8936	62.2326
sscle10g079900		SL	S	3.00043	0.00160759	5.2901	10.8936	62.2326
sscle10g079910		SL	S	4.19602	9.89324e-05	41.1638	11.121	169.866
sscle10g079910		SC	C	1.95564	0.0280705	41.1638	11.121	169.866
sscle10g079920	Carbon-nitrogen hydrolase	SC	S	6.18263	6.70305e-06	12795.5	481.119	151.714
sscle10g079920	Carbon-nitrogen hydrolase	CL	C	4.65991	0.000103169	12795.5	481.119	151.714
sscle10g079930		SC	S	3.89245	6.07186e-05	60.302	8.34928	3.63817
sscle10g079930		CL	C	2.82454	0.00360115	60.302	8.34928	3.63817
sscle10g080000		SC	S	4.81116	1.24774e-05	236.179	165.975	8.95417
sscle10g080000		SL	L	4.36119	1.62755e-05	236.179	165.975	8.95417
sscle10g080040	Fungal transcription factor	SL	L	2.6529	0.00275891	42.6318	49.1274	9.95043
sscle10g080050	Histidine phosphatase superfamily, clade-1	SC	C	2.08104	0.0417825	5.08134	5.01228	18.4511
sscle10g080050	Histidine phosphatase superfamily, clade-1	SL	S	1.98068	0.0489071	5.08134	5.01228	18.4511
sscle10g080180		SL	S	2.48696	0.00963511	32.6264	23.7836	97.1111
sscle10g080190		SL	S	3.57137	0.000427535	69.9937	51.3043	482.607
sscle10g080190		SC	C	2.94328	0.00227796	69.9937	51.3043	482.607
sscle10g080260	Short-chain dehydrogenase/reductase SDR	SL	L	2.05763	0.0012638	184.5	166.34	49.5888
sscle10g080260	Short-chain dehydrogenase/reductase SDR	SC	S	1.80634	0.00632311	184.5	166.34	49.5888
sscle10g080290	NAD-dependent epimerase/dehydratase, N-terminal domain	SC	S	2.7033	0.000100551	59.0615	35.8642	9.97906
sscle10g080290	NAD-dependent epimerase/dehydratase, N-terminal domain	SL	L	1.97339	0.00214848	59.0615	35.8642	9.97906
sscle10g080360	Heterokaryon incompatibility	SL	S	6.31506	0.00231745	0.0216579	0.0491358	5.08637
sscle10g080360	Heterokaryon incompatibility	SC	C	5.80132	0.00376422	0.0216579	0.0491358	5.08637
sscle10g080400	Glycoside hydrolase, family 5	SC	S	3.13481	0.00705722	51.4408	45.9367	4.1329
sscle10g080400	Glycoside hydrolase, family 5	SL	L	2.94367	0.010228	51.4408	45.9367	4.1329
sscle10g080420		SL	S	2.73016	0.00301624	23.7953	27.5611	143.721
sscle10g080420		SC	C	2.26773	0.0165772	23.7953	27.5611	143.721
sscle10g080430		SC	C	2.16317	0.0092956	2.3901	3.82081	12.7373
sscle10g080430		SL	S	1.93565	0.0125124	2.3901	3.82081	12.7373
sscle10g080540	NmrA-like domain	SC	C	2.68048	0.00557343	4.64573	13.1098	20.2164
sscle10g080560		SC	C	2.35183	0.00441911	61.2506	58.681	259.145
sscle10g080560		SL	S	2.0343	0.01451	61.2506	58.681	259.145
sscle10g080570	Protein of unknown function DUF3328	SC	C	3.33813	0.00105638	21.6032	34.0073	217.073
sscle10g080570	Protein of unknown function DUF3328	SL	S	2.41258	0.00852392	21.6032	34.0073	217.073
sscle10g080590	ABC transporter-like	SC	C	3.52247	0.00143524	31.7127	33.6821	350.018
sscle10g080590	ABC transporter-like	SL	S	3.46589	0.00113175	31.7127	33.6821	350.018
sscle10g080680	Histone acetyltransferase domain, MYST-type	SC	C	1.85139	0.0305734	6.04617	7.46662	18.7634
sscle10g080840	Dienelactone hydrolase	SL	L	2.57606	0.00128962	129.548	131.377	32.2918
sscle10g080840	Dienelactone hydrolase	SC	S	2.03055	0.01458	129.548	131.377	32.2918
sscle11g080900		SL	L	3.58848	0.00348745	2641.87	4419.72	338.642
sscle11g080900		SC	S	3.3519	0.00558678	2641.87	4419.72	338.642
sscle11g080910	Transcription factor domain, fungi	SL	L	2.0677	0.0106286	42.1337	108.976	29.9727
sscle11g080920	Cutinase	SL	L	6.65998	0.00223852	132.573	404.735	2.92774
sscle11g080920	Cutinase	SC	S	4.45782	0.0308143	132.573	404.735	2.92774
sscle11g080990	Alpha/beta hydrolase fold-1	SC	C	3.1482	0.00295802	6.44161	15.725	53.1673
sscle11g081000	Major facilitator superfamily	SL	L	1.99138	0.00966534	15.3473	20.8808	5.28023
sscle11g081070		SC	C	4.94027	0.00503296	1.65308	2.13426	53.0036
sscle11g081070		SL	S	4.78398	0.0026373	1.65308	2.13426	53.0036
sscle11g081110	Translation initiation factor SUI1	SL	L	1.41257	0.0366325	68.278	68.6839	29.874
sscle11g081270		SC	S	3.93617	0.00810136	3.29009	1.11302	0.350117
sscle11g081310	Domain of unknown function DUF4939	SC	C	4.83877	0.0265539	0.022783	0.497612	3.3869
sscle11g081320		SL	S	2.17051	0.0305516	3.22088	3.50712	19.2061
sscle11g081620		SC	C	3.11293	0.029224	6.0547	10.0965	48.0185
sscle11g081930	Lipoxygenase, C-terminal	SL	S	4.40676	3.62982e-05	6.57469	6.25451	131.158
sscle11g081930	Lipoxygenase, C-terminal	SC	C	3.9338	7.6827e-05	6.57469	6.25451	131.158
sscle11g082000	Aminoacyl-tRNA synthetase, class Ic	SL	S	5.82178	0.0221707	62.8086	67.3847	1593.76
sscle11g082000	Aminoacyl-tRNA synthetase, class Ic	SC	C	5.45541	0.0329148	62.8086	67.3847	1593.76
sscle11g082010	Oxoglutarate/iron-dependent dioxygenase	SL	S	4.9097	0.0336115	34.919	47.7941	348.251
sscle11g082020	PqqC-like protein	SL	S	6.39631	0.0016041	13.9519	10.7799	437.568
sscle11g082020	PqqC-like protein	SC	C	5.85538	0.00200623	13.9519	10.7799	437.568
sscle11g082050	Major facilitator superfamily	SL	S	3.4831	0.00117388	18.0056	7.16059	69.1249
sscle11g082050	Major facilitator superfamily	SC	C	2.57707	0.00851725	18.0056	7.16059	69.1249
sscle11g082230	Carbohydrate-binding WSC	SC	C	1.92923	0.00285485	66.9986	69.9481	222.451
sscle11g082230	Carbohydrate-binding WSC	SL	S	1.78297	0.00595006	66.9986	69.9481	222.451
sscle11g082330	Tat binding protein 1-interacting	SL	S	5.93651	0.00539457	0.0605825	0.0723086	3.38558
sscle11g082330	Tat binding protein 1-interacting	SC	C	4.13799	0.0265539	0.0605825	0.0723086	3.38558
sscle11g082440	Esterase, PHB depolymerase	SL	L	5.08931	0.00123926	103.321	124.828	3.12979
sscle11g082440	Esterase, PHB depolymerase	SC	S	4.14274	0.00651126	103.321	124.828	3.12979
sscle11g082520		SC	C	3.3327	0.0437363	0.620739	0.893551	5.70281
sscle11g082520		SL	S	3.26216	0.0257768	0.620739	0.893551	5.70281
sscle11g082550		SL	S	3.95025	0.000937206	8.06335	10.287	93.0945
sscle11g082550		SC	C	3.33483	0.00370355	8.06335	10.287	93.0945
sscle11g082640		SL	S	6.20545	0.00141142	0.42789	1.68527	83.436
sscle11g082640		SC	C	4.53922	0.00372893	0.42789	1.68527	83.436
sscle11g082660		SC	C	5.06358	0.0442552	0.127679	0.156334	5.97991
sscle11g082840	GNAT domain	SL	L	3.25191	0.00619454	21.4495	18.4191	2.48331
sscle11g082840	GNAT domain	SC	S	2.62246	0.0397984	21.4495	18.4191	2.48331
sscle11g082940		SL	S	4.52397	0.0041146	6.67395	2.7257	31.6841
sscle11g082960		SL	S	2.50543	0.0126337	10.7923	5.70882	39.0766
sscle11g082980	Peptidase G1	SL	L	8.14691	4.92802e-05	811.228	942.897	2.91683
sscle11g082980	Peptidase G1	SC	S	7.57741	7.6827e-05	811.228	942.897	2.91683
sscle11g083030		SC	C	2.41627	0.0232577	1.64285	2.93307	8.83712
sscle11g083100		SL	S	2.66492	0.0377224	0.0798828	0.458198	1.78902
sscle11g083150		SL	S	2.99719	0.0110958	0.171866	0.76398	3.6278
sscle11g083190		SC	C	2.52827	0.0032183	10.6345	15.5544	58.9977
sscle11g083190		SL	S	2.47207	0.00242462	10.6345	15.5544	58.9977
sscle11g083370		SC	C	2.20586	0.0487133	30.4142	57.2568	134.023
sscle11g083410		SL	S	2.14125	0.0228507	16.5162	4.33318	18.6704
sscle11g083420		SL	S	2.06216	0.000285688	72.9461	57.6649	261.599
sscle11g083420		SC	C	1.79776	0.00176434	72.9461	57.6649	261.599
sscle11g083430		SL	S	2.27274	0.0140584	1.60481	1.45294	5.30229
[truncated: 609 more rows]
