# Supplementary material for: The host generalist phytopathogenic fungus Sclerotinia sclerotiorum differentially expresses multiple metabolic enzymes on two different plant hosts
Source: Sci Rep. 2019 Dec 27;9:19966. doi: 10.1038/s41598-019-56396-w (PMC6934579; doi:10.1038/s41598-019-56396-w)
Supplement: Supplementary file 3 — Supplementry tables 2 [file 41598_2019_56396_MOESM3_ESM.xlsx]

## Sheet: Sheet1
Gene ID	PFAM domain	Comparison (C=canola, L=lupin, S=in vitro)	Up-regulated in	Fold change	P adjusted	Canola	Lupin	In vitro
sscle02g012440	Major facilitator superfamily	CL	C	3.90262	0.00437049	75.5841	8.30302	921.467
sscle05g040340	Metallo-beta-lactamase	CL	C	6.75497	5.05274e-06	670.1	4.56149	3.54164
sscle08g064180		CL	C	2.36158	0.00714809	237.903	52.636	2.61877
sscle15g106860	Isochorismatase-like	CL	C	4.58192	0.0260006	8.38477	0.573003	1.18984
sscle01g005000	Glutathione S-transferase, N-terminal	CL	C	5.24466	1.60942e-05	511.133	11.7558	1.74065
sscle05g040320	Major facilitator superfamily	CL	C	5.34142	0.00064674	33.5321	0.706538	1.57503
sscle05g040340	Metallo-beta-lactamase	CL	C	6.75497	5.05274e-06	670.1	4.56149	3.54164
sscle05g047210	Major facilitator superfamily	CL	C	3.20024	0.00384174	169.168	23.4811	1216.79
sscle08g062510	Methyltransferase type 11	CL	C	4.00321	0.000269879	1701.54	90.6245	87.9437
sscle01g006290	Cytochrome P450	CL	L	4.11664	0.00024513	58.1107	628.426	6.85633
sscle08g067140	Tannase/feruloyl esterase	CL	L	2.01717	0.0362379	25.1673	101.514	2.26857
sscle01g006290	Cytochrome P450	CL	L	4.11664	0.00024513	58.1107	628.426	6.85633
sscle02g018820	Glycoside hydrolase, family 28	CL	L	7.0414	0.00286954	11.2031	148.328	0.233349
sscle03g026590	Glycoside hydrolase family 12	CL	L	4.6104	0.0226849	23.107	95.3451	0.236614
sscle04g033880	Cytochrome P450	CL	L	4.21344	0.00246921	283.021	3195.95	7.75736
sscle15g106480	Acyl carrier protein-like	SC	C	3.80871	0.000410017	1363.16	1187.72	87.2288
sscle15g106510	Ketoacyl-synthetase, C-terminal extension	SC	C	9.20484	3.4966e-05	1396.45	1260.66	2.01806
sscle15g106480	Acyl carrier protein-like	SL	L	4.58934	0.000115874	1363.16	1187.72	87.2288
sscle15g106510	Ketoacyl-synthetase, C-terminal extension	SL	L	10.0663	1.97153e-05	1396.45	1260.66	2.01806
