# Supplementary material for: The host generalist phytopathogenic fungus Sclerotinia sclerotiorum differentially expresses multiple metabolic enzymes on two different plant hosts
Source: Sci Rep. 2019 Dec 27;9:19966. doi: 10.1038/s41598-019-56396-w (PMC6934579; doi:10.1038/s41598-019-56396-w)
Supplement: Supplementary file 4 — Supplementry tables 3 [file 41598_2019_56396_MOESM4_ESM.xlsx]

## Sheet: Primers
Name	Sequence	Experiment
sscle_01g006290 - 36 F	ACTCATCTCCATCCCAGCCT	1
sscle_01g006290 - 130 R	GTGCGAGAAAAGGACCTGGA	1
sscle_02g012440 - 2,062 F	AGCCGTTGAGTGGAAGAGTG	1
sscle_02g012440 - 2,116 R	TTAAGCAGCCGCCATCTCAA	1
sscle_05g040340 - 514 F	GAGTTTGCCCGGATTCCAGA	1
sscle_05g040340 - 579 R	GAAGGCCGAACCCAGATTCA	1
sscle_08g064180 - 45 F	CGGCTTCTCAGTAGCTGACC	1
sscle_08g064180 - 100 R	CTCCCTTGAGATCTGCGCAA	1
sscle_08g067140 - 1,019 R	CCATCAGTGGTGTGGAGACC	1
sscle_08g067140 - 967 F	AAGGGTCTAGCTGTAGCCCA	1
sscle_15g106480 - 6,216 F	TCACAGTTTGCCGCGAAAAG	1
sscle_15g106480 - 6,305 R	GCATCGACCAAGTCCTCCAA	1
sscle_15g106510 - 2,623 F	AAGGACCAGTGGCACAAACA	1
sscle_15g106510 - 2,699 R	TTCTCCGCGAGATATTGCCC	1
sscle_15g106860 - 398 F	AGGAGAAGTCAACGCATGGG	1
sscle_15g106860 - 467 R	CAACTGTTTCTTGCCGGTCG	1
sscle_08g062510 - 742 R	CGTATGAAGGCTCAGTGGCA	2
sscle_08g062510 - 627 F	TTGGCCTCATTTCCTGGGTG	2
sscle_05g047210 - 990 F	CGGCCTCACATATCTCGTCC	2
sscle_05g047210 - 1,102 R	ATCCAAGTCCCAGGGCAATG	2
sscle_05g040340 - 579 R	GAAGGCCGAACCCAGATTCA	2
sscle_05g040340 - 477 F	CGCGGTTTGGTTTACTGGTG	2
sscle_05g040320 - 354 R	AAGGACAACGCTTCCTACCG	2
sscle_05g040320 - 235 F	AGCACATCATACACGGTCGG	2
sscle_04g033880 - 324 R	CTTGGTATCGCTGACGGTGT	2
sscle_04g033880 - 219 F	CGGGCCCAATACTGTCAGTT	2
sscle_03g026590 - 508 R	CTCCGGCGATGGTTACAGTT	2
sscle_03g026590 - 408 F	CGCTGCGGACTTCGAGATTA	2
sscle_02g018820 - 441 R	GTTGTGTGCGGCGAAGAATT	2
sscle_02g018820 - 332 F	CCGTCACTCAAAGCGGTAGT	2
sscle_01g006290 - 207 R	GCGAGAGTGTAGCTGTTGGT	2
sscle_01g006290 - 93 F	CGACCCTCTCCGCCATATTC	2
sscle_01g005000 - 347 R	GCTGCTTGTCCGTAGTAGGG	2
sscle_01g005000 - 232 F	GATACCTACGACCACACCGC	2
RT-tubfp	GTGAGGCTGAGGGCTGTGA	1 and 2
RT-tubrp	CCTTTGGCGAT GGGACG	1 and 2
